# Supplementary material for: Epitranscriptomic N4-Acetylcytidine Profiling in CD4+ T Cells of Systemic Lupus Erythematosus
Source: Front Cell Dev Biol. 2020 Aug 28;8:842. doi: 10.3389/fcell.2020.00842 (PMC7483482; doi:10.3389/fcell.2020.00842)
Supplement: TABLE S1 — Primers used for RT-qPCR and ac4C-RIP-qPCR. [file Table_1.XLSX]

## Sheet: sheet1
Supplementary Table 1. Primers used for RT-qPCR and ac4C-RIP-qPCR.
Gene Name	Primer (5'-3')
NAT10	Forward	GGGATTGGCCTGCAGCATA
	Reverse	GGCTCCATGACCACATCCTT
GAPDH	Forward	CAGGGCTGCTTTTAACTCTGGTAA
	Reverse	GGGTGGAATCATATTGGAACATGT
ATP2C1	Forward	CTGTGTGTGCAATGATGCTG
	Reverse	TGTTGGCTTCCCCATTAGAG
IKBKB	Forward	TCCTCACTGCCTCCACTTTC
	Reverse	TCACTGTCCCAAGATGACCA
NFKB1	Forward	TGCCATTGTCTTCAAAACTCC
	Reverse	CGAAGCTGGACAAACACAGA
MAPK3	Forward	ATTAGACGGGTCAGGGAGGT
	Reverse	GCAGAAGTGGAGCTGGGG
TLR2	Forward	AATCTGAACAGCCCATCCAG
	Reverse	GAACCCTGTCTTCCTGCCTA
