# Supplementary material for: Epitranscriptomic N4-Acetylcytidine Profiling in CD4+ T Cells of Systemic Lupus Erythematosus
Source: Front Cell Dev Biol. 2020 Aug 28;8:842. doi: 10.3389/fcell.2020.00842 (PMC7483482; doi:10.3389/fcell.2020.00842)
Supplement: TABLE S3 — PPI of DEGs with ac4C Hyper or Hypo. [file Table_3.XLS]

## Sheet: Sheet1
Supplementary Table 3. PPI of DEGs with ac4C Hyper or Hypo.
node1	node2	node1_string_internal_id	node2_string_internal_id	node1_external_id	node2_external_id	neighborhood_on_chromosome	gene_fusion	phylogenetic_cooccurrence	homology	coexpression	experimentally_determined_interaction	database_annotated	automated_textmining	combined_score
CYC1	UQCRC1	4439104	4432796	9606.ENSP00000317159	9606.ENSP00000203407	0	0	0	0	0.942	0.948	0.9	0.823	0.999
ZYX	VASP	4439687	4433955	9606.ENSP00000324422	9606.ENSP00000245932	0	0	0	0	0.211	0.821	0.9	0.882	0.998
ENO1	GAPDH	4433634	4433451	9606.ENSP00000234590	9606.ENSP00000229239	0.081	0	0	0	0.894	0.839	0	0.746	0.995
NID1	LAMC1	4435391	4434618	9606.ENSP00000264187	9606.ENSP00000258341	0	0	0	0	0.203	0.834	0.9	0.674	0.995
PKM	ENO1	4439337	4433634	9606.ENSP00000320171	9606.ENSP00000234590	0.111	0	0	0	0.711	0	0.9	0.774	0.993
VASP	PFN2	4433955	4433759	9606.ENSP00000245932	9606.ENSP00000239940	0	0	0	0	0	0.681	0.9	0.782	0.992
IVD	MCCC2	4448961	4441355	9606.ENSP00000418397	9606.ENSP00000343657	0.071	0.004	0.264	0	0.677	0	0.9	0.67	0.991
CDC42	MAP3K11	4446990	4438523	9606.ENSP00000383118	9606.ENSP00000309597	0	0	0	0	0	0.59	0.9	0.712	0.987
DYSF	ANXA2	4447438	4441580	9606.ENSP00000386881	9606.ENSP00000346032	0	0	0	0	0.061	0.472	0.9	0.737	0.985
STX7	VAMP7	4442989	4435117	9606.ENSP00000356918	9606.ENSP00000262640	0	0	0	0	0.099	0.759	0.54	0.875	0.985
CCL3	CCR1	4451253	4437243	9606.ENSP00000477908	9606.ENSP00000296140	0	0	0	0	0.333	0.379	0.6	0.881	0.977
CISH	JAK2	4448513	4445579	9606.ENSP00000409346	9606.ENSP00000371067	0	0	0	0	0	0.096	0.9	0.726	0.973
STX7	NAPA	4442989	4435243	9606.ENSP00000356918	9606.ENSP00000263354	0	0	0	0	0.062	0.802	0.54	0.728	0.973
GNB2	GNA15	4438114	4435170	9606.ENSP00000305260	9606.ENSP00000262958	0	0	0	0	0.106	0.411	0.9	0.552	0.973
BLVRB	HMOX1	4435245	4432912	9606.ENSP00000263368	9606.ENSP00000216117	0	0	0	0	0.077	0.379	0.9	0.542	0.97
NAPA	VAMP7	4435243	4435117	9606.ENSP00000263354	9606.ENSP00000262640	0	0	0	0	0.096	0.345	0.9	0.566	0.97
STX3	VAMP7	4440878	4435117	9606.ENSP00000338562	9606.ENSP00000262640	0	0	0	0	0.063	0.555	0.54	0.865	0.97
THBS1	SPARC	4434771	4433520	9606.ENSP00000260356	9606.ENSP00000231061	0	0	0	0	0.096	0.342	0.9	0.562	0.97
MYB	MAF	4441013	4439893	9606.ENSP00000339992	9606.ENSP00000327048	0	0	0	0	0	0.379	0.9	0.552	0.969
PKM	GAPDH	4439337	4433451	9606.ENSP00000320171	9606.ENSP00000229239	0.135	0	0	0	0.704	0.387	0	0.826	0.969
BPGM	GAPDH	4446110	4433451	9606.ENSP00000376840	9606.ENSP00000229239	0	0	0	0	0.226	0.403	0.9	0.397	0.968
BPGM	ENO1	4446110	4433634	9606.ENSP00000376840	9606.ENSP00000234590	0.073	0	0	0	0.262	0.073	0.9	0.562	0.967
CSF2RB	JAK2	4447068	4445579	9606.ENSP00000384053	9606.ENSP00000371067	0	0	0	0	0.089	0.456	0.9	0.4	0.966
JAK2	NFKBIA	4445579	4432983	9606.ENSP00000371067	9606.ENSP00000216797	0	0	0	0	0.061	0.454	0.9	0.361	0.962
G6PD	GAPDH	4446162	4433451	9606.ENSP00000377192	9606.ENSP00000229239	0.106	0	0	0	0.098	0.05	0.8	0.794	0.962
RAC1	ABI2	4441834	4437199	9606.ENSP00000348461	9606.ENSP00000295851	0	0	0	0	0.062	0.42	0.9	0.386	0.962
PLEKHG2	CDC42	4447772	4446990	9606.ENSP00000392906	9606.ENSP00000383118	0	0	0	0	0.049	0.404	0.9	0.404	0.961
ALDH2	CAT	4434937	4433793	9606.ENSP00000261733	9606.ENSP00000241052	0	0	0	0	0.124	0.05	0.9	0.574	0.959
G6PD	PKM	4446162	4439337	9606.ENSP00000377192	9606.ENSP00000320171	0.167	0	0	0	0.144	0	0.8	0.749	0.959
PKM	PCK2	4439337	4432982	9606.ENSP00000320171	9606.ENSP00000216780	0	0	0	0	0.061	0	0.9	0.566	0.955
CDC42	EPHB2	4446990	4444426	9606.ENSP00000383118	9606.ENSP00000363763	0	0	0	0	0.061	0.171	0.9	0.495	0.955
RAC1	MAP3K11	4441834	4438523	9606.ENSP00000348461	9606.ENSP00000309597	0	0	0	0	0	0.447	0.9	0.226	0.953
CDC42	PFN2	4446990	4433759	9606.ENSP00000383118	9606.ENSP00000239940	0	0	0	0	0.049	0.181	0.9	0.458	0.952
IDH1	CAT	4447650	4433793	9606.ENSP00000390265	9606.ENSP00000241052	0	0	0	0	0.081	0.184	0.9	0.429	0.951
CDC42	VASP	4446990	4433955	9606.ENSP00000383118	9606.ENSP00000245932	0	0	0	0	0.061	0.321	0.8	0.655	0.95
CDC42	ABI2	4446990	4437199	9606.ENSP00000383118	9606.ENSP00000295851	0	0	0	0	0.062	0.185	0.9	0.428	0.95
TIGIT	PVRL3	4449009	4448947	9606.ENSP00000419085	9606.ENSP00000418070	0	0	0	0	0	0.209	0.8	0.715	0.95
CDC42	MAP2K3	4446990	4441487	9606.ENSP00000383118	9606.ENSP00000345083	0	0	0	0	0.06	0.192	0.9	0.41	0.949
NLRP12	PYCARD	4445949	4434024	9606.ENSP00000375653	9606.ENSP00000247470	0	0	0	0	0	0.379	0.8	0.618	0.948
EPHB2	SDCBP	4444426	4434752	9606.ENSP00000363763	9606.ENSP00000260130	0	0	0	0	0	0.327	0.9	0.291	0.948
BTK	CDC42	4451790	4446990	9606.ENSP00000483570	9606.ENSP00000383118	0	0	0	0	0.052	0.16	0.9	0.405	0.946
UGCG	SGPP1	4444358	4434018	9606.ENSP00000363397	9606.ENSP00000247225	0	0	0	0	0.061	0	0.9	0.473	0.946
ANXA2	SDCBP	4441580	4434752	9606.ENSP00000346032	9606.ENSP00000260130	0	0	0	0	0.078	0	0.9	0.442	0.944
ENO1	PCK2	4433634	4432982	9606.ENSP00000234590	9606.ENSP00000216780	0	0	0	0	0.048	0	0.9	0.461	0.944
PLEKHG2	RAC1	4447772	4441834	9606.ENSP00000392906	9606.ENSP00000348461	0	0	0	0	0.049	0.404	0.9	0.141	0.944
CNPY3	TLR8	4444037	4438750	9606.ENSP00000361926	9606.ENSP00000312082	0	0	0	0	0	0.063	0.9	0.429	0.941
IDH1	LTA4H	4447650	4433425	9606.ENSP00000390265	9606.ENSP00000228740	0	0	0	0	0.061	0.414	0.9	0	0.94
DTX3L	UBE2L6	4437247	4436712	9606.ENSP00000296161	9606.ENSP00000287156	0	0	0	0	0.108	0	0.9	0.374	0.939
EPHB2	RAC1	4444426	4441834	9606.ENSP00000363763	9606.ENSP00000348461	0	0	0	0	0	0.16	0.9	0.339	0.939
ZYX	CTNNA1	4439687	4438066	9606.ENSP00000324422	9606.ENSP00000304669	0	0	0	0	0.099	0.181	0.9	0.272	0.939
CDC42	ARHGEF10L	4446990	4442600	9606.ENSP00000383118	9606.ENSP00000355060	0	0	0	0	0	0.1	0.9	0.383	0.939
CDC42	ARAP1	4446990	4446167	9606.ENSP00000383118	9606.ENSP00000377233	0	0	0	0	0.061	0.157	0.9	0.329	0.939
PNP	TK1	4442485	4437779	9606.ENSP00000354532	9606.ENSP00000301634	0.21	0	0	0	0.081	0	0.9	0.239	0.937
ATP5F1	CYC1	4443374	4439104	9606.ENSP00000358737	9606.ENSP00000317159	0	0	0	0	0.872	0	0	0.515	0.935
CLEC12A	CD93	4441774	4433960	9606.ENSP00000347916	9606.ENSP00000246006	0	0	0	0	0.215	0	0.9	0.228	0.934
LTA4H	CYP4F3	4433425	4433149	9606.ENSP00000228740	9606.ENSP00000221307	0	0	0	0	0	0	0.9	0.36	0.933
HIBADH	ALDH2	4435600	4434937	9606.ENSP00000265395	9606.ENSP00000261733	0.068	0	0	0	0.189	0.052	0.9	0.203	0.932
BTK	RAC1	4451790	4441834	9606.ENSP00000483570	9606.ENSP00000348461	0	0	0	0	0.093	0.16	0.9	0.213	0.932
STX7	STX3	4442989	4440878	9606.ENSP00000356918	9606.ENSP00000338562	0	0	0	0.684	0.063	0.808	0.54	0.751	0.931
C5AR1	CCR1	4441697	4437243	9606.ENSP00000347197	9606.ENSP00000296140	0	0	0	0.724	0.252	0	0.9	0.446	0.931
MAP2K3	MAP3K11	4441487	4438523	9606.ENSP00000345083	9606.ENSP00000309597	0	0	0	0.582	0.084	0.05	0.9	0.651	0.93
CDC42	ARHGEF10	4446990	4441030	9606.ENSP00000383118	9606.ENSP00000340297	0	0	0	0	0	0.1	0.9	0.284	0.93
CDC42	CTNNA1	4446990	4438066	9606.ENSP00000383118	9606.ENSP00000304669	0	0	0	0	0.045	0.127	0.9	0.257	0.929
PIM1	MYB	4444200	4441013	9606.ENSP00000362608	9606.ENSP00000339992	0	0	0	0	0.061	0.053	0.9	0.286	0.928
RAB31	RAB32	4450656	4442897	9606.ENSP00000461945	9606.ENSP00000356465	0	0	0.418	0.797	0.09	0	0.9	0.82	0.927
RAC1	PFN2	4441834	4433759	9606.ENSP00000348461	9606.ENSP00000239940	0	0	0	0	0.049	0.181	0.9	0.164	0.926
TNFSF12	LTBR	4437035	4433438	9606.ENSP00000293825	9606.ENSP00000228918	0	0	0	0	0	0	0.9	0.287	0.925
PNP	BST1	4442485	4435534	9606.ENSP00000354532	9606.ENSP00000265016	0	0	0	0	0	0	0.9	0.271	0.924
PLCB1	GNA15	4440851	4435170	9606.ENSP00000338185	9606.ENSP00000262958	0	0	0	0	0	0.124	0.9	0.211	0.924
PDE6B	GNB2	4449107	4438114	9606.ENSP00000420295	9606.ENSP00000305260	0	0	0	0	0.061	0	0.9	0.258	0.924
GPX1	CAT	4448449	4433793	9606.ENSP00000407375	9606.ENSP00000241052	0	0	0	0	0.14	0.134	0	0.905	0.923
UBE3B	UBE2L6	4441061	4436712	9606.ENSP00000340596	9606.ENSP00000287156	0	0	0	0	0.06	0.188	0.9	0.102	0.922
RAC1	MAP2K3	4441834	4441487	9606.ENSP00000348461	9606.ENSP00000345083	0	0	0	0	0	0	0.9	0.253	0.922
MGAM	PYGL	4450229	4432954	9606.ENSP00000447378	9606.ENSP00000216392	0.069	0	0	0	0.063	0	0.9	0.209	0.921
SUMO3	MDM2	4448523	4434604	9606.ENSP00000409666	9606.ENSP00000258149	0	0	0	0	0	0.125	0.9	0.172	0.921
CDC42	ANXA2	4446990	4441580	9606.ENSP00000383118	9606.ENSP00000346032	0	0	0	0	0	0.379	0	0.877	0.92
PLCB1	LPAR5	4440851	4439960	9606.ENSP00000338185	9606.ENSP00000327875	0	0	0	0	0	0	0.9	0.226	0.919
PIAS2	MDM2	4450783	4434604	9606.ENSP00000465676	9606.ENSP00000258149	0	0	0	0	0.062	0	0.9	0.206	0.919
BTK	JAK2	4451790	4445579	9606.ENSP00000483570	9606.ENSP00000371067	0	0	0	0.618	0.08	0	0.9	0.448	0.919
CLEC12A	ATP8B4	4441774	4436590	9606.ENSP00000347916	9606.ENSP00000284509	0	0	0	0	0.224	0	0.9	0	0.919
ARAP1	RAC1	4446167	4441834	9606.ENSP00000377233	9606.ENSP00000348461	0	0	0	0	0.092	0.157	0.9	0.075	0.919
NTSR1	GNA15	4443554	4435170	9606.ENSP00000359532	9606.ENSP00000262958	0	0	0	0	0	0.177	0.9	0.093	0.918
NMD3	RRP15	4449003	4442766	9606.ENSP00000419004	9606.ENSP00000355899	0	0	0	0	0.676	0	0	0.758	0.918
NFKBIA	PSMD8	4432983	4432854	9606.ENSP00000216797	9606.ENSP00000215071	0	0	0	0	0.062	0.193	0.9	0.05	0.918
SIGLEC14	CLEC12A	4442429	4441774	9606.ENSP00000354090	9606.ENSP00000347916	0	0	0	0	0.21	0	0.9	0	0.917
THBS1	CFP	4434771	4434012	9606.ENSP00000260356	9606.ENSP00000247153	0	0	0	0.66	0	0	0.9	0.526	0.917
ANXA2	GRN	4441580	4432632	9606.ENSP00000346032	9606.ENSP00000053867	0	0	0	0	0.099	0	0.9	0.143	0.916
MGAM	CLEC12A	4450229	4441774	9606.ENSP00000447378	9606.ENSP00000347916	0	0	0	0	0.2	0	0.9	0	0.916
SERPINB6	MGAM	4451846	4450229	9606.ENSP00000484343	9606.ENSP00000447378	0	0	0	0	0	0	0.9	0.201	0.916
ARHGEF10L	RHOF	4442600	4435750	9606.ENSP00000355060	9606.ENSP00000267205	0	0	0	0	0	0.1	0.9	0.147	0.916
NTSR1	GNB2	4443554	4438114	9606.ENSP00000359532	9606.ENSP00000305260	0	0	0	0	0	0.185	0.9	0	0.915
GNB2	CCR1	4438114	4437243	9606.ENSP00000305260	9606.ENSP00000296140	0	0	0	0	0	0.185	0.9	0.041	0.915
CALU	LAMC1	4449856	4434618	9606.ENSP00000438248	9606.ENSP00000258341	0	0	0	0	0.172	0	0.9	0.062	0.915
G6PD	CAT	4446162	4433793	9606.ENSP00000377192	9606.ENSP00000241052	0	0	0	0	0.115	0.111	0	0.9	0.915
CLEC12A	BST1	4441774	4435534	9606.ENSP00000347916	9606.ENSP00000265016	0	0	0	0	0.125	0	0.9	0.087	0.913
RAB31	RAB10	4450656	4435482	9606.ENSP00000461945	9606.ENSP00000264710	0	0	0.442	0.882	0.062	0	0.9	0.572	0.913
RAC1	CTNNA1	4441834	4438066	9606.ENSP00000348461	9606.ENSP00000304669	0	0	0	0	0.045	0.127	0.9	0.086	0.913
RAB32	RAB10	4442897	4435482	9606.ENSP00000356465	9606.ENSP00000264710	0	0	0.417	0.871	0	0	0.9	0.693	0.913
CTNNA1	VASP	4438066	4433955	9606.ENSP00000304669	9606.ENSP00000245932	0	0	0	0	0	0.084	0.9	0.129	0.913
CPPED1	PYCARD	4445594	4434024	9606.ENSP00000371193	9606.ENSP00000247470	0	0	0	0	0	0	0.9	0.17	0.913
HEXB	GRN	4434873	4432632	9606.ENSP00000261416	9606.ENSP00000053867	0	0	0	0	0.155	0	0.9	0.059	0.913
ST8SIA1	HEXB	4446490	4434873	9606.ENSP00000379353	9606.ENSP00000261416	0	0	0	0	0	0	0.9	0.159	0.912
ARAP1	RHOF	4446167	4435750	9606.ENSP00000377233	9606.ENSP00000267205	0	0	0	0	0	0.157	0.9	0.05	0.912
ANXA2	HEXB	4441580	4434873	9606.ENSP00000346032	9606.ENSP00000261416	0	0	0	0	0.126	0	0.9	0.074	0.911
RAC1	ARHGEF10	4441834	4441030	9606.ENSP00000348461	9606.ENSP00000340297	0	0	0	0	0	0.1	0.9	0.096	0.911
APLP2	LAMC1	4435272	4434618	9606.ENSP00000263574	9606.ENSP00000258341	0	0	0	0	0.11	0	0.9	0.084	0.911
BPI	CFP	4435150	4434012	9606.ENSP00000262865	9606.ENSP00000247153	0	0	0	0	0.088	0	0.9	0.107	0.911
LPAR5	GNA15	4439960	4435170	9606.ENSP00000327875	9606.ENSP00000262958	0	0	0	0	0.14	0	0.9	0	0.91
MGAM	ATP8B4	4450229	4436590	9606.ENSP00000447378	9606.ENSP00000284509	0	0	0	0	0.118	0.053	0.9	0.057	0.91
SIGLEC14	CD93	4442429	4433960	9606.ENSP00000354090	9606.ENSP00000246006	0	0	0	0	0.138	0	0.9	0	0.91
CFP	CTSH	4434012	4433111	9606.ENSP00000247153	9606.ENSP00000220166	0	0	0	0	0.062	0	0.9	0.111	0.909
CDC42	LAMC1	4446990	4434618	9606.ENSP00000383118	9606.ENSP00000258341	0	0	0	0	0.062	0.05	0.9	0.1	0.909
C5AR1	LPAR5	4441697	4439960	9606.ENSP00000347197	9606.ENSP00000327875	0	0	0	0.686	0.115	0	0.9	0.086	0.909
VAMP7	CLTA	4435117	4433816	9606.ENSP00000262640	9606.ENSP00000242285	0	0	0	0	0.063	0	0.9	0.101	0.908
ARHGEF10L	RAC1	4442600	4441834	9606.ENSP00000355060	9606.ENSP00000348461	0	0	0	0	0	0.1	0.9	0.065	0.908
ARHGEF10	RHOF	4441030	4435750	9606.ENSP00000340297	9606.ENSP00000267205	0	0	0	0	0	0.1	0.9	0.063	0.908
ATP8B4	CD93	4436590	4433960	9606.ENSP00000284509	9606.ENSP00000246006	0	0	0	0	0.117	0	0.9	0.05	0.908
LTA4H	CTSH	4433425	4433111	9606.ENSP00000228740	9606.ENSP00000220166	0	0	0	0	0.049	0	0.9	0.114	0.908
RAC1	TLR2	4441834	4434743	9606.ENSP00000348461	9606.ENSP00000260010	0	0	0	0	0.062	0.434	0.8	0.236	0.908
G6PD	ENO1	4446162	4433634	9606.ENSP00000377192	9606.ENSP00000234590	0.045	0	0	0	0.113	0	0.8	0.522	0.908
LPAR5	CCR1	4439960	4437243	9606.ENSP00000327875	9606.ENSP00000296140	0	0	0	0.698	0.108	0	0.9	0.042	0.907
CPPED1	ANXA2	4445594	4441580	9606.ENSP00000371193	9606.ENSP00000346032	0	0	0	0	0	0	0.9	0.112	0.907
NTSR1	PLCB1	4443554	4440851	9606.ENSP00000359532	9606.ENSP00000338185	0	0	0	0	0.061	0.062	0.9	0.069	0.907
MGAM	CD93	4450229	4433960	9606.ENSP00000447378	9606.ENSP00000246006	0	0	0	0	0.111	0	0.9	0	0.907
PYCARD	GRN	4434024	4432632	9606.ENSP00000247470	9606.ENSP00000053867	0	0	0	0	0.106	0	0.9	0	0.906
NTSR1	LPAR5	4443554	4439960	9606.ENSP00000359532	9606.ENSP00000327875	0	0	0	0	0	0	0.9	0.101	0.906
G6PD	BPGM	4446162	4446110	9606.ENSP00000377192	9606.ENSP00000376840	0	0	0	0	0.082	0.157	0.8	0.465	0.906
BST1	CD93	4435534	4433960	9606.ENSP00000265016	9606.ENSP00000246006	0	0	0	0	0.077	0	0.9	0.069	0.906
MAP2K3	GNA15	4441487	4435170	9606.ENSP00000345083	9606.ENSP00000262958	0	0	0	0	0.076	0	0.9	0.067	0.906
ARAP1	CLTA	4446167	4433816	9606.ENSP00000377233	9606.ENSP00000242285	0	0	0	0	0.061	0.066	0.9	0.064	0.906
CDC42	RAC1	4446990	4441834	9606.ENSP00000383118	9606.ENSP00000348461	0	0	0.442	0.97	0.072	0	0.9	0.763	0.906
ATP8B4	BST1	4436590	4435534	9606.ENSP00000284509	9606.ENSP00000265016	0	0	0	0	0.076	0	0.9	0.057	0.905
MGAM	SIGLEC14	4450229	4442429	9606.ENSP00000447378	9606.ENSP00000354090	0	0	0	0	0.098	0	0.9	0	0.905
CDC42	RHOF	4446990	4435750	9606.ENSP00000383118	9606.ENSP00000267205	0	0	0.344	0.927	0	0	0.9	0.44	0.905
HEXB	SDCBP	4434873	4434752	9606.ENSP00000261416	9606.ENSP00000260130	0	0	0	0	0.096	0	0.9	0.041	0.905
ANXA2	PYCARD	4441580	4434024	9606.ENSP00000346032	9606.ENSP00000247470	0	0	0	0	0.061	0	0.9	0.079	0.905
PLCB1	GNB2	4440851	4438114	9606.ENSP00000338185	9606.ENSP00000305260	0	0	0	0	0	0	0.9	0.097	0.905
PLEKHG2	RHOF	4447772	4435750	9606.ENSP00000392906	9606.ENSP00000267205	0	0	0	0	0.049	0.08	0.9	0.052	0.905
RAC1	RHOF	4441834	4435750	9606.ENSP00000348461	9606.ENSP00000267205	0	0	0.376	0.92	0	0	0.9	0.393	0.905
METTL7A	LTA4H	4450267	4433425	9606.ENSP00000448785	9606.ENSP00000228740	0	0	0	0	0.046	0.05	0.9	0.066	0.904
CAT	HMOX1	4433793	4432912	9606.ENSP00000241052	9606.ENSP00000216117	0	0	0	0	0.062	0.194	0	0.883	0.904
SIGLEC14	ATP8B4	4442429	4436590	9606.ENSP00000354090	9606.ENSP00000284509	0	0	0	0	0.088	0	0.9	0	0.904
IDH1	CTSH	4447650	4433111	9606.ENSP00000390265	9606.ENSP00000220166	0	0	0	0	0.062	0	0.9	0.057	0.903
JAK2	MAP3K11	4445579	4438523	9606.ENSP00000371067	9606.ENSP00000309597	0	0	0	0.569	0	0	0.9	0.113	0.903
CPPED1	HEXB	4445594	4434873	9606.ENSP00000371193	9606.ENSP00000261416	0	0	0	0	0.064	0	0.9	0.05	0.903
TOR4A	THBS1	4442013	4434771	9606.ENSP00000350102	9606.ENSP00000260356	0	0	0	0	0.07	0	0.9	0	0.903
RAC1	LAMC1	4441834	4434618	9606.ENSP00000348461	9606.ENSP00000258341	0	0	0	0	0.062	0.05	0.9	0	0.903
TNIK	MAP2K3	4448074	4441487	9606.ENSP00000399511	9606.ENSP00000345083	0	0	0	0.733	0	0	0.9	0.148	0.902
SERPINB6	CD93	4451846	4433960	9606.ENSP00000484343	9606.ENSP00000246006	0	0	0	0	0	0	0.9	0.066	0.902
BPI	GRN	4435150	4432632	9606.ENSP00000262865	9606.ENSP00000053867	0	0	0	0	0	0	0.9	0.064	0.902
DDX60	IFI44L	4446179	4443610	9606.ENSP00000377344	9606.ENSP00000359787	0	0	0	0	0.794	0	0	0.547	0.902
ATP5F1	AK5	4443374	4441637	9606.ENSP00000358737	9606.ENSP00000346577	0	0	0	0	0.064	0	0.9	0.044	0.902
CALU	APLP2	4449856	4435272	9606.ENSP00000438248	9606.ENSP00000263574	0	0	0	0	0.063	0	0.9	0	0.902
CPPED1	GRN	4445594	4432632	9606.ENSP00000371193	9606.ENSP00000053867	0	0	0	0	0.062	0	0.9	0	0.902
PPAPDC1B	PLD3	4447757	4447463	9606.ENSP00000392553	9606.ENSP00000387050	0	0	0	0	0.062	0	0.9	0	0.902
G6PD	HK3	4446162	4436967	9606.ENSP00000377192	9606.ENSP00000292432	0	0	0	0	0.064	0	0.8	0.517	0.901
SERPINB6	SIGLEC14	4451846	4442429	9606.ENSP00000484343	9606.ENSP00000354090	0	0	0	0	0	0	0.9	0.054	0.901
PLCB1	MTG1	4440851	4439573	9606.ENSP00000338185	9606.ENSP00000323047	0	0	0	0	0	0	0.9	0	0.9
METTL7A	CFP	4450267	4434012	9606.ENSP00000448785	9606.ENSP00000247153	0	0	0	0	0	0	0.9	0	0.9
BPI	PYCARD	4435150	4434024	9606.ENSP00000262865	9606.ENSP00000247470	0	0	0	0	0	0	0.9	0	0.9
BPI	HEXB	4435150	4434873	9606.ENSP00000262865	9606.ENSP00000261416	0	0	0	0	0	0	0.9	0	0.9
CPPED1	SDCBP	4445594	4434752	9606.ENSP00000371193	9606.ENSP00000260130	0	0	0	0	0	0	0.9	0	0.9
SDCBP	PYCARD	4434752	4434024	9606.ENSP00000260130	9606.ENSP00000247470	0	0	0	0	0	0	0.9	0	0.9
MTG1	GNA15	4439573	4435170	9606.ENSP00000323047	9606.ENSP00000262958	0	0	0	0	0	0	0.9	0	0.9
ANXA2	BPI	4441580	4435150	9606.ENSP00000346032	9606.ENSP00000262865	0	0	0	0	0	0	0.9	0	0.9
CPPED1	BPI	4445594	4435150	9606.ENSP00000371193	9606.ENSP00000262865	0	0	0	0	0	0	0.9	0	0.9
FBXL5	DTX3L	4441468	4437247	9606.ENSP00000344866	9606.ENSP00000296161	0	0	0	0	0	0	0.9	0	0.9
METTL7A	CTSH	4450267	4433111	9606.ENSP00000448785	9606.ENSP00000220166	0	0	0	0	0	0	0.9	0	0.9
FBXL5	UBE3B	4441468	4441061	9606.ENSP00000344866	9606.ENSP00000340596	0	0	0	0	0	0	0.9	0	0.9
IDH1	CFP	4447650	4434012	9606.ENSP00000390265	9606.ENSP00000247153	0	0	0	0	0	0	0.9	0	0.9
CFP	LTA4H	4434012	4433425	9606.ENSP00000247153	9606.ENSP00000228740	0	0	0	0	0	0	0.9	0	0.9
RPS6KA4	CLTA	4440494	4433816	9606.ENSP00000333896	9606.ENSP00000242285	0	0	0	0	0	0	0.9	0	0.9
SDCBP	GRN	4434752	4432632	9606.ENSP00000260130	9606.ENSP00000053867	0	0	0	0	0	0	0.9	0.043	0.9
BPI	SDCBP	4435150	4434752	9606.ENSP00000262865	9606.ENSP00000260130	0	0	0	0	0	0	0.9	0	0.9
LTBR	PSMD8	4433438	4432854	9606.ENSP00000228918	9606.ENSP00000215071	0	0	0	0	0	0	0.9	0	0.9
CISH	FBXL5	4448513	4441468	9606.ENSP00000409346	9606.ENSP00000344866	0	0	0	0	0	0	0.9	0	0.9
C5AR1	GNB2	4441697	4438114	9606.ENSP00000347197	9606.ENSP00000305260	0	0	0	0	0	0	0.9	0.049	0.9
TOR4A	SPARC	4442013	4433520	9606.ENSP00000350102	9606.ENSP00000231061	0	0	0	0	0	0	0.9	0	0.9
METTL7A	IDH1	4450267	4447650	9606.ENSP00000448785	9606.ENSP00000390265	0	0	0	0	0	0	0.9	0.049	0.9
TNFSF12	PSMD8	4437035	4432854	9606.ENSP00000293825	9606.ENSP00000215071	0	0	0	0	0	0	0.9	0	0.9
HEXB	PYCARD	4434873	4434024	9606.ENSP00000261416	9606.ENSP00000247470	0	0	0	0	0.047	0	0.9	0	0.9
LPAR5	GNB2	4439960	4438114	9606.ENSP00000327875	9606.ENSP00000305260	0	0	0	0	0	0	0.9	0	0.9
FBXL5	UBE2L6	4441468	4436712	9606.ENSP00000344866	9606.ENSP00000287156	0	0	0	0	0	0	0.9	0	0.9
CPM	BST1	4450259	4435534	9606.ENSP00000448517	9606.ENSP00000265016	0	0	0	0	0	0	0.9	0	0.9
EPHB2	CLTA	4444426	4433816	9606.ENSP00000363763	9606.ENSP00000242285	0	0	0	0	0	0	0.9	0	0.9
RAC1	MTG1	4441834	4439573	9606.ENSP00000348461	9606.ENSP00000323047	0	0	0	0	0	0	0.9	0	0.9
SERPINB6	ATP8B4	4451846	4436590	9606.ENSP00000484343	9606.ENSP00000284509	0	0	0	0	0	0	0.9	0	0.9
UBE3B	DTX3L	4441061	4437247	9606.ENSP00000340596	9606.ENSP00000296161	0	0	0	0	0	0	0.9	0	0.9
SERPINB6	CLEC12A	4451846	4441774	9606.ENSP00000484343	9606.ENSP00000347916	0	0	0	0	0	0	0.9	0.043	0.9
IFI44L	SAMD9L	4443610	4439831	9606.ENSP00000359787	9606.ENSP00000326247	0	0	0	0	0.785	0	0	0.52	0.892
ATP5F1	UQCRC1	4443374	4432796	9606.ENSP00000358737	9606.ENSP00000203407	0	0	0	0	0.699	0	0	0.609	0.877
IFI44L	USP18	4443610	4432877	9606.ENSP00000359787	9606.ENSP00000215794	0	0	0	0	0.713	0	0	0.585	0.876
C9orf72	GRN	4451713	4432632	9606.ENSP00000482753	9606.ENSP00000053867	0	0	0	0	0	0	0	0.871	0.871
GPX1	GSTP1	4448449	4446837	9606.ENSP00000407375	9606.ENSP00000381607	0	0	0	0	0.155	0	0.65	0.593	0.869
DDX60	SAMD9L	4446179	4439831	9606.ENSP00000377344	9606.ENSP00000326247	0	0	0	0	0.817	0	0	0.247	0.856
STX3	NAPA	4440878	4435243	9606.ENSP00000338562	9606.ENSP00000263354	0	0	0	0	0.063	0.378	0.54	0.498	0.847
BTK	TLR8	4451790	4438750	9606.ENSP00000483570	9606.ENSP00000312082	0	0	0	0	0.348	0.378	0	0.638	0.84
UBE2L6	USP18	4436712	4432877	9606.ENSP00000287156	9606.ENSP00000215794	0	0	0	0	0.416	0.126	0	0.701	0.834
INPP5A	PLCB1	4443129	4440851	9606.ENSP00000357583	9606.ENSP00000338185	0	0	0	0	0.061	0	0.65	0.533	0.833
GLUL	ALDH2	4438369	4434937	9606.ENSP00000307900	9606.ENSP00000261733	0.059	0	0	0	0.079	0	0.8	0.134	0.829
CR1	C5AR1	4442796	4441697	9606.ENSP00000356016	9606.ENSP00000347197	0	0	0	0	0.172	0	0	0.801	0.828
KIAA2013	ATP6V0A1	4444749	4435466	9606.ENSP00000365756	9606.ENSP00000264649	0	0	0	0	0	0.826	0	0	0.826
MS4A6A	CD163	4447767	4442211	9606.ENSP00000392770	9606.ENSP00000352071	0	0	0	0	0.812	0	0	0.115	0.826
SRXN1	TTC9C	4445626	4439748	9606.ENSP00000371388	9606.ENSP00000325266	0	0	0	0	0.183	0.795	0	0	0.825
BTK	DOK3	4451790	4441966	9606.ENSP00000483570	9606.ENSP00000349727	0	0	0	0	0.442	0.187	0	0.636	0.821
TLE3	SRXN1	4450409	4445626	9606.ENSP00000452871	9606.ENSP00000371388	0	0	0	0	0	0.817	0	0	0.817
SRXN1	CAT	4445626	4433793	9606.ENSP00000371388	9606.ENSP00000241052	0	0	0	0	0.329	0	0	0.733	0.813
PIAS2	SUMO3	4450783	4448523	9606.ENSP00000465676	9606.ENSP00000409666	0	0	0	0	0	0.592	0	0.538	0.803
BACH1	MAF	4446962	4439893	9606.ENSP00000382805	9606.ENSP00000327048	0	0	0	0	0	0.614	0	0.498	0.798
GSN	PFN2	4444265	4433759	9606.ENSP00000362924	9606.ENSP00000239940	0	0	0	0	0.063	0.432	0	0.644	0.794
IDH1	G6PD	4447650	4446162	9606.ENSP00000390265	9606.ENSP00000377192	0	0	0	0	0.05	0.185	0	0.754	0.793
NMD3	ST8SIA1	4449003	4446490	9606.ENSP00000419004	9606.ENSP00000379353	0	0	0	0	0	0.787	0	0	0.787
CD163	TLR2	4442211	4434743	9606.ENSP00000352071	9606.ENSP00000260010	0	0	0	0	0.56	0	0	0.531	0.784
CAT	GAPDH	4433793	4433451	9606.ENSP00000241052	9606.ENSP00000229239	0	0	0	0	0.064	0	0	0.778	0.784
CD163	SIGLEC1	4442211	4441119	9606.ENSP00000352071	9606.ENSP00000341141	0	0	0	0	0.345	0	0	0.673	0.777
HELQ	FANCD2	4437157	4436734	9606.ENSP00000295488	9606.ENSP00000287647	0	0	0	0	0.081	0.436	0	0.603	0.776
IFI44L	PLSCR1	4443610	4441529	9606.ENSP00000359787	9606.ENSP00000345494	0	0	0	0	0.552	0	0	0.51	0.771
MCCC2	HIBADH	4441355	4435600	9606.ENSP00000343657	9606.ENSP00000265395	0.079	0	0	0	0.52	0	0	0.52	0.769
GPX1	HMOX1	4448449	4432912	9606.ENSP00000407375	9606.ENSP00000216117	0	0	0	0	0.081	0.17	0	0.718	0.766
NID1	SPARC	4435391	4433520	9606.ENSP00000264187	9606.ENSP00000231061	0	0	0	0	0.451	0	0	0.587	0.764
MGAM	HK3	4450229	4436967	9606.ENSP00000447378	9606.ENSP00000292432	0	0	0	0	0.256	0	0.65	0.158	0.761
TNIK	GSN	4448074	4444265	9606.ENSP00000399511	9606.ENSP00000362924	0	0	0	0	0	0.388	0	0.624	0.76
CD163	HMOX1	4442211	4432912	9606.ENSP00000352071	9606.ENSP00000216117	0	0	0	0	0.108	0	0	0.739	0.757
MKI67	SHCBP1	4443142	4438225	9606.ENSP00000357643	9606.ENSP00000306473	0	0	0	0	0.742	0	0	0.086	0.754
ANXA2	ENO1	4441580	4433634	9606.ENSP00000346032	9606.ENSP00000234590	0	0	0	0	0.099	0	0	0.735	0.751
TLR2	HMOX1	4434743	4432912	9606.ENSP00000260010	9606.ENSP00000216117	0	0	0	0	0.088	0	0	0.724	0.738
SERPINH1	SPARC	4449706	4433520	9606.ENSP00000434412	9606.ENSP00000231061	0	0	0	0	0.564	0	0	0.42	0.736
IFI44L	EPSTI1	4443610	4439246	9606.ENSP00000359787	9606.ENSP00000318982	0	0	0	0	0.393	0	0	0.584	0.736
RAB31	STX7	4450656	4442989	9606.ENSP00000461945	9606.ENSP00000356918	0	0	0	0	0.063	0.677	0	0.173	0.727
GPX1	MSRB1	4448449	4442605	9606.ENSP00000407375	9606.ENSP00000355084	0.072	0	0	0	0.088	0.05	0	0.698	0.725
BACH1	MAFG	4446962	4442042	9606.ENSP00000382805	9606.ENSP00000350369	0	0	0	0	0	0.614	0	0.313	0.723
CD63	SDCBP	4450237	4434752	9606.ENSP00000447730	9606.ENSP00000260130	0	0	0	0	0.089	0.305	0	0.596	0.721
ATP5F1	ATP6V0A1	4443374	4435466	9606.ENSP00000358737	9606.ENSP00000264649	0	0	0	0	0.062	0	0.54	0.405	0.72
BTK	TLR2	4451790	4434743	9606.ENSP00000483570	9606.ENSP00000260010	0	0	0	0	0.152	0.123	0	0.651	0.718
CD63	ANXA2	4450237	4441580	9606.ENSP00000447730	9606.ENSP00000346032	0	0	0	0	0.229	0	0	0.642	0.712
CCL3	TLR2	4451253	4434743	9606.ENSP00000477908	9606.ENSP00000260010	0	0	0	0	0.208	0	0	0.647	0.709
GLUL	GAPDH	4438369	4433451	9606.ENSP00000307900	9606.ENSP00000229239	0.111	0	0	0	0.077	0	0	0.673	0.708
DDX60	USP18	4446179	4432877	9606.ENSP00000377344	9606.ENSP00000215794	0	0	0	0	0.487	0.13	0	0.399	0.708
IDH1	PKM	4447650	4439337	9606.ENSP00000390265	9606.ENSP00000320171	0.155	0	0	0	0.087	0.064	0	0.64	0.706
MGAM	CAT	4450229	4433793	9606.ENSP00000447378	9606.ENSP00000241052	0	0	0	0	0	0	0	0.698	0.698
IVD	HIBADH	4448961	4435600	9606.ENSP00000418397	9606.ENSP00000265395	0.053	0	0	0	0.147	0	0	0.653	0.695
SAMD9L	EPSTI1	4439831	4439246	9606.ENSP00000326247	9606.ENSP00000318982	0	0	0	0	0.478	0	0	0.441	0.695
C5AR1	CFP	4441697	4434012	9606.ENSP00000347197	9606.ENSP00000247153	0	0	0	0	0.15	0	0	0.656	0.695
ADRBK2	CCR1	4439138	4437243	9606.ENSP00000317578	9606.ENSP00000296140	0	0	0	0	0	0.173	0.6	0.144	0.692
AK5	PKM	4441637	4439337	9606.ENSP00000346577	9606.ENSP00000320171	0.044	0	0	0	0.062	0	0.65	0.131	0.69
PEPD	FAAH	4433882	4433844	9606.ENSP00000244137	9606.ENSP00000243167	0.045	0	0	0	0.064	0.678	0	0.049	0.689
TLR2	GAPDH	4434743	4433451	9606.ENSP00000260010	9606.ENSP00000229239	0	0	0	0	0	0.085	0	0.672	0.687
JAK2	CCR1	4445579	4437243	9606.ENSP00000371067	9606.ENSP00000296140	0	0	0	0	0.07	0.072	0.6	0.2	0.687
XRCC5	FANCD2	4445991	4436734	9606.ENSP00000375978	9606.ENSP00000287647	0	0	0	0	0.086	0	0	0.67	0.685
C5orf42	CEP41	4447581	4433273	9606.ENSP00000389014	9606.ENSP00000223208	0	0	0	0	0	0	0	0.684	0.684
SUCO	METTL13	4442945	4442573	9606.ENSP00000356696	9606.ENSP00000354920	0	0	0	0	0.062	0	0	0.677	0.684
GSN	VASP	4444265	4433955	9606.ENSP00000362924	9606.ENSP00000245932	0	0	0	0	0.061	0.379	0	0.502	0.684
APPL1	APLP2	4436771	4435272	9606.ENSP00000288266	9606.ENSP00000263574	0	0	0	0	0.055	0	0	0.679	0.683
GSTP1	GAPDH	4446837	4433451	9606.ENSP00000381607	9606.ENSP00000229239	0	0	0	0	0.134	0	0	0.645	0.68
FANCD2	ALDH2	4436734	4434937	9606.ENSP00000287647	9606.ENSP00000261733	0	0	0	0	0	0	0	0.677	0.678
TLR8	TLR2	4438750	4434743	9606.ENSP00000312082	9606.ENSP00000260010	0	0	0	0.601	0.529	0	0	0.802	0.678
PIAS2	CHMP4B	4450783	4433017	9606.ENSP00000465676	9606.ENSP00000217402	0	0	0	0	0	0.117	0	0.649	0.676
GLUL	CAT	4438369	4433793	9606.ENSP00000307900	9606.ENSP00000241052	0	0	0	0	0.062	0	0	0.668	0.675
MAF	HMOX1	4439893	4432912	9606.ENSP00000327048	9606.ENSP00000216117	0	0	0	0	0	0	0	0.675	0.675
GAPDH	HMOX1	4433451	4432912	9606.ENSP00000229239	9606.ENSP00000216117	0	0	0	0	0	0	0	0.674	0.674
FCN1	HK3	4443817	4436967	9606.ENSP00000360871	9606.ENSP00000292432	0	0	0	0	0.673	0	0	0	0.673
NMD3	PUS7L	4449003	4448803	9606.ENSP00000419004	9606.ENSP00000415899	0	0	0	0	0.672	0	0	0	0.672
CD163	TNFSF12	4442211	4437035	9606.ENSP00000352071	9606.ENSP00000293825	0	0	0	0	0	0	0	0.671	0.671
RAB32	VAMP7	4442897	4435117	9606.ENSP00000356465	9606.ENSP00000262640	0	0	0	0	0.064	0.261	0	0.559	0.668
ENO1	UQCRC1	4433634	4432796	9606.ENSP00000234590	9606.ENSP00000203407	0	0	0	0	0.484	0	0	0.38	0.666
PLD3	LPCAT2	4447463	4435014	9606.ENSP00000387050	9606.ENSP00000262134	0	0	0	0	0.061	0	0.65	0.062	0.664
ARAP1	TNFRSF10A	4446167	4433143	9606.ENSP00000377233	9606.ENSP00000221132	0	0	0	0	0	0.379	0	0.481	0.663
RNF144A	UBE2L6	4439431	4436712	9606.ENSP00000321330	9606.ENSP00000287156	0	0	0	0	0.061	0.592	0	0.183	0.66
TLR8	HK3	4438750	4436967	9606.ENSP00000312082	9606.ENSP00000292432	0	0	0	0	0.659	0	0	0.043	0.659
IFI44L	UBE2L6	4443610	4436712	9606.ENSP00000359787	9606.ENSP00000287156	0	0	0	0	0.549	0	0	0.275	0.659
DDX60	PLSCR1	4446179	4441529	9606.ENSP00000377344	9606.ENSP00000345494	0	0	0	0	0.554	0	0	0.265	0.658
MDM2	GAPDH	4434604	4433451	9606.ENSP00000258149	9606.ENSP00000229239	0	0	0	0	0	0.084	0	0.64	0.656
TLR2	PYCARD	4434743	4434024	9606.ENSP00000260010	9606.ENSP00000247470	0	0	0	0	0.107	0	0	0.63	0.655
IDH1	JAK2	4447650	4445579	9606.ENSP00000390265	9606.ENSP00000371067	0	0	0	0	0	0	0	0.655	0.655
CR1	CFP	4442796	4434012	9606.ENSP00000356016	9606.ENSP00000247153	0	0	0	0	0.15	0.123	0	0.57	0.651
PBX3	FBLN7	4444196	4440257	9606.ENSP00000362588	9606.ENSP00000331411	0	0	0	0	0	0	0	0.649	0.649
FCN1	CLEC12A	4443817	4441774	9606.ENSP00000360871	9606.ENSP00000347916	0	0	0	0	0.329	0.157	0	0.429	0.648
BACH1	MAFB	4446962	4444159	9606.ENSP00000382805	9606.ENSP00000362410	0	0	0	0	0	0.614	0	0.119	0.645
MKI67	TK1	4443142	4437779	9606.ENSP00000357643	9606.ENSP00000301634	0	0	0	0	0.508	0	0	0.305	0.644
FCN1	CFP	4443817	4434012	9606.ENSP00000360871	9606.ENSP00000247153	0	0	0	0	0.322	0	0	0.491	0.64
MRPL1	GAR1	4438965	4433378	9606.ENSP00000315017	9606.ENSP00000226796	0	0	0	0	0.222	0.073	0.54	0	0.639
IDH1	GAPDH	4447650	4433451	9606.ENSP00000390265	9606.ENSP00000229239	0	0	0	0	0.137	0	0	0.593	0.634
CAT	ENO1	4433793	4433634	9606.ENSP00000241052	9606.ENSP00000234590	0	0	0	0	0.061	0.363	0	0.425	0.626
CCL3	TLR8	4451253	4438750	9606.ENSP00000477908	9606.ENSP00000312082	0	0	0	0	0.212	0	0	0.545	0.626
CDC42	GAPDH	4446990	4433451	9606.ENSP00000383118	9606.ENSP00000229239	0	0	0	0	0.065	0.085	0	0.598	0.626
IRF5	TLR8	4441969	4438750	9606.ENSP00000349770	9606.ENSP00000312082	0	0	0	0	0.14	0	0	0.582	0.625
G6PD	PCK2	4446162	4432982	9606.ENSP00000377192	9606.ENSP00000216780	0	0	0	0	0.074	0	0	0.61	0.623
ACOT7	GAPDH	4444958	4433451	9606.ENSP00000367086	9606.ENSP00000229239	0	0	0	0	0.119	0.14	0	0.539	0.62
C5AR1	TLR2	4441697	4434743	9606.ENSP00000347197	9606.ENSP00000260010	0	0	0	0	0.169	0	0	0.56	0.619
C5AR1	CD180	4441697	4434486	9606.ENSP00000347197	9606.ENSP00000256447	0	0	0	0	0.237	0	0	0.52	0.618
CLEC12A	TLR8	4441774	4438750	9606.ENSP00000347916	9606.ENSP00000312082	0	0	0	0	0.527	0.06	0	0.207	0.617
ENO1	PYGL	4433634	4432954	9606.ENSP00000234590	9606.ENSP00000216392	0.057	0	0	0	0.461	0	0	0.305	0.616
ULK2	KCTD12	4446421	4444896	9606.ENSP00000378914	9606.ENSP00000366694	0	0	0	0	0.061	0	0	0.607	0.616
SRXN1	HMOX1	4445626	4432912	9606.ENSP00000371388	9606.ENSP00000216117	0	0	0	0	0.107	0	0	0.588	0.616
CD63	GAPDH	4450237	4433451	9606.ENSP00000447730	9606.ENSP00000229239	0	0	0	0	0.122	0	0	0.578	0.614
GAPDH	PCK2	4433451	4432982	9606.ENSP00000229239	9606.ENSP00000216780	0	0.081	0	0	0.065	0	0	0.583	0.611
IRF5	TLR2	4441969	4434743	9606.ENSP00000349770	9606.ENSP00000260010	0	0	0	0	0.133	0	0	0.57	0.611
CPNE8	CPED1	4440125	4438538	9606.ENSP00000329748	9606.ENSP00000309772	0	0	0	0	0	0	0	0.607	0.607
MAFB	MAF	4444159	4439893	9606.ENSP00000362410	9606.ENSP00000327048	0	0	0	0.943	0.107	0.552	0	0.835	0.602
TLR2	NFKBIA	4434743	4432983	9606.ENSP00000260010	9606.ENSP00000216797	0	0	0	0	0.116	0.07	0	0.555	0.602
GPX1	GAPDH	4448449	4433451	9606.ENSP00000407375	9606.ENSP00000229239	0	0	0	0	0.09	0.082	0	0.56	0.601
KCTD12	KCTD11	4444896	4440015	9606.ENSP00000366694	9606.ENSP00000328352	0	0	0	0	0	0	0	0.6	0.6
BTK	CSF2RB	4451790	4447068	9606.ENSP00000483570	9606.ENSP00000384053	0	0	0	0	0.535	0.055	0	0.16	0.599
GPX1	G6PD	4448449	4446162	9606.ENSP00000407375	9606.ENSP00000377192	0.044	0	0	0	0.062	0	0	0.587	0.598
PADI4	FCRL3	4444564	4443059	9606.ENSP00000364597	9606.ENSP00000357167	0	0	0	0	0.066	0	0	0.588	0.598
SPPL2A	HEXB	4434962	4434873	9606.ENSP00000261854	9606.ENSP00000261416	0	0	0	0	0.047	0	0	0.594	0.596
DEAF1	LTBR	4445686	4433438	9606.ENSP00000371846	9606.ENSP00000228918	0	0	0	0	0	0.336	0	0.416	0.596
EPHB2	PTPN7	4444426	4438473	9606.ENSP00000363763	9606.ENSP00000309116	0	0	0	0	0.062	0.586	0	0.043	0.596
CD300LB	TLR8	4446050	4438750	9606.ENSP00000376397	9606.ENSP00000312082	0	0	0	0	0.55	0	0	0.14	0.596
DTX3L	ATP1B3	4437247	4436673	9606.ENSP00000296161	9606.ENSP00000286371	0	0	0	0	0	0	0	0.595	0.595
CD163	TLR8	4442211	4438750	9606.ENSP00000352071	9606.ENSP00000312082	0	0	0	0	0.323	0	0	0.425	0.594
JAK2	GAPDH	4445579	4433451	9606.ENSP00000371067	9606.ENSP00000229239	0	0	0	0	0	0.084	0	0.574	0.593
TLR8	PYCARD	4438750	4434024	9606.ENSP00000312082	9606.ENSP00000247470	0	0	0	0	0.077	0	0	0.578	0.593
IRF5	PXK	4441969	4441836	9606.ENSP00000349770	9606.ENSP00000348472	0	0	0	0	0.051	0	0	0.588	0.592
SIGLEC1	TLR8	4441119	4438750	9606.ENSP00000341141	9606.ENSP00000312082	0	0	0	0	0.422	0.09	0	0.286	0.591
LOXHD1	OTOF	4437680	4436023	9606.ENSP00000300591	9606.ENSP00000272371	0	0	0	0	0.065	0	0	0.581	0.591
TLR8	CCR1	4438750	4437243	9606.ENSP00000312082	9606.ENSP00000296140	0	0	0	0	0.346	0	0	0.398	0.59
HSDL2	MCCC2	4446860	4441355	9606.ENSP00000381785	9606.ENSP00000343657	0	0	0	0	0.064	0	0	0.58	0.59
G6PD	PYGL	4446162	4432954	9606.ENSP00000377192	9606.ENSP00000216392	0.089	0	0	0	0.076	0	0	0.543	0.582
TBC1D2	LRRK1	4451608	4445812	9606.ENSP00000481721	9606.ENSP00000373600	0	0	0	0	0.066	0.152	0	0.508	0.576
CDC42	GSN	4446990	4444265	9606.ENSP00000383118	9606.ENSP00000362924	0	0	0	0	0.061	0	0	0.565	0.574
GSN	TPM4	4444265	4441502	9606.ENSP00000362924	9606.ENSP00000345230	0	0	0	0	0.09	0	0	0.55	0.573
IFI44L	SIGLEC1	4443610	4441119	9606.ENSP00000359787	9606.ENSP00000341141	0	0	0	0	0.135	0	0	0.526	0.572
FAM83H	FAM129B	4445803	4444158	9606.ENSP00000373565	9606.ENSP00000362409	0	0	0	0	0.108	0	0	0.537	0.57
RPN1	ABI2	4437255	4437199	9606.ENSP00000296255	9606.ENSP00000295851	0	0	0	0	0	0	0	0.569	0.569
CCR1	TLR2	4437243	4434743	9606.ENSP00000296140	9606.ENSP00000260010	0	0	0	0	0.25	0	0	0.448	0.568
C5AR1	TLR8	4441697	4438750	9606.ENSP00000347197	9606.ENSP00000312082	0	0	0	0	0.261	0	0	0.44	0.568
ANXA2	RPS6KA4	4441580	4440494	9606.ENSP00000346032	9606.ENSP00000333896	0	0	0	0	0	0.566	0	0	0.566
TPM4	ZYX	4441502	4439687	9606.ENSP00000345230	9606.ENSP00000324422	0	0	0	0	0.156	0.387	0	0.227	0.565
ANXA2	TLR2	4441580	4434743	9606.ENSP00000346032	9606.ENSP00000260010	0	0	0	0	0.062	0	0	0.554	0.564
CR1	CD93	4442796	4433960	9606.ENSP00000356016	9606.ENSP00000246006	0	0	0	0	0.128	0	0	0.521	0.564
IDH1	GLUL	4447650	4438369	9606.ENSP00000390265	9606.ENSP00000307900	0.043	0	0	0	0.061	0	0	0.552	0.562
CD163	CD93	4442211	4433960	9606.ENSP00000352071	9606.ENSP00000246006	0	0	0	0	0.411	0	0	0.288	0.562
BTK	CYTH3	4451790	4437360	9606.ENSP00000483570	9606.ENSP00000297044	0	0	0	0	0	0.11	0	0.528	0.562
PKM	HK3	4439337	4436967	9606.ENSP00000320171	9606.ENSP00000292432	0	0	0	0	0.133	0.094	0	0.487	0.562
G6PD	GLUL	4446162	4438369	9606.ENSP00000377192	9606.ENSP00000307900	0.079	0	0	0	0.064	0	0	0.531	0.561
TLR8	GAPDH	4438750	4433451	9606.ENSP00000312082	9606.ENSP00000229239	0	0	0	0	0	0.085	0	0.539	0.56
CES1	FAAH	4442386	4433844	9606.ENSP00000353720	9606.ENSP00000243167	0	0	0	0	0.05	0	0	0.555	0.559
ANXA2	GAPDH	4441580	4433451	9606.ENSP00000346032	9606.ENSP00000229239	0	0	0	0	0.089	0.057	0	0.528	0.559
CD300LB	HK3	4446050	4436967	9606.ENSP00000376397	9606.ENSP00000292432	0	0	0	0	0.559	0	0	0	0.559
IDH1	ENO1	4447650	4433634	9606.ENSP00000390265	9606.ENSP00000234590	0	0	0	0	0.192	0	0	0.476	0.558
ATP6V0A1	CHMP4B	4435466	4433017	9606.ENSP00000264649	9606.ENSP00000217402	0	0	0	0	0	0.359	0	0.335	0.556
AGBL2	PADI4	4449755	4444564	9606.ENSP00000435582	9606.ENSP00000364597	0	0	0	0	0	0	0	0.554	0.554
BPGM	PKM	4446110	4439337	9606.ENSP00000376840	9606.ENSP00000320171	0.076	0	0	0	0.318	0	0	0.347	0.553
GLUL	PYGL	4438369	4432954	9606.ENSP00000307900	9606.ENSP00000216392	0	0	0	0	0.062	0	0	0.543	0.553
NMD3	MTG1	4449003	4439573	9606.ENSP00000419004	9606.ENSP00000323047	0	0	0	0	0.308	0.304	0	0.148	0.553
SMAD7	HMOX1	4435020	4432912	9606.ENSP00000262158	9606.ENSP00000216117	0	0	0	0	0.06	0	0	0.543	0.552
GSTP1	CAT	4446837	4433793	9606.ENSP00000381607	9606.ENSP00000241052	0	0	0	0	0.055	0	0	0.544	0.551
GAPDH	PYGL	4433451	4432954	9606.ENSP00000229239	9606.ENSP00000216392	0.077	0	0	0	0.148	0.194	0	0.369	0.546
GPX1	SRXN1	4448449	4445626	9606.ENSP00000407375	9606.ENSP00000371388	0	0	0	0	0.057	0	0	0.535	0.543
MGAT5	ST8SIA1	4447366	4446490	9606.ENSP00000386377	9606.ENSP00000379353	0	0	0	0	0.061	0	0	0.533	0.542
BTBD3	FBXL5	4447131	4441468	9606.ENSP00000384545	9606.ENSP00000344866	0	0	0	0	0	0	0.54	0	0.54
SMAD7	GAPDH	4435020	4433451	9606.ENSP00000262158	9606.ENSP00000229239	0	0	0	0	0	0	0	0.537	0.537
RTN3	PLSCR1	4444951	4441529	9606.ENSP00000367050	9606.ENSP00000345494	0	0	0	0	0	0	0	0.535	0.535
VASP	HMOX1	4433955	4432912	9606.ENSP00000245932	9606.ENSP00000216117	0	0	0	0	0.07	0	0	0.52	0.534
IDH1	PCK2	4447650	4432982	9606.ENSP00000390265	9606.ENSP00000216780	0	0	0	0	0.056	0	0	0.526	0.534
SMAD7	TGFBR3	4435020	4432850	9606.ENSP00000262158	9606.ENSP00000212355	0	0	0	0	0.05	0	0	0.53	0.534
CSF2RB	CCR1	4447068	4437243	9606.ENSP00000384053	9606.ENSP00000296140	0	0	0	0	0.453	0	0	0.18	0.533
CCL3	GAPDH	4451253	4433451	9606.ENSP00000477908	9606.ENSP00000229239	0	0	0	0	0	0	0	0.533	0.533
MS4A6A	CD93	4447767	4433960	9606.ENSP00000392770	9606.ENSP00000246006	0	0	0	0	0.532	0	0	0	0.532
CCR1	HK3	4437243	4436967	9606.ENSP00000296140	9606.ENSP00000292432	0	0	0	0	0.53	0	0	0.042	0.531
GSTP1	HMOX1	4446837	4432912	9606.ENSP00000381607	9606.ENSP00000216117	0	0	0	0	0	0	0	0.53	0.53
C5AR1	CD93	4441697	4433960	9606.ENSP00000347197	9606.ENSP00000246006	0	0	0	0	0.149	0	0	0.47	0.53
SAMD9L	USP18	4439831	4432877	9606.ENSP00000326247	9606.ENSP00000215794	0	0	0	0	0.311	0	0	0.346	0.53
ST8SIA1	NPL	4446490	4434617	9606.ENSP00000379353	9606.ENSP00000258317	0	0	0	0	0	0	0	0.529	0.529
CISH	CSF2RB	4448513	4447068	9606.ENSP00000409346	9606.ENSP00000384053	0	0	0	0	0.107	0.456	0	0.108	0.529
BACH1	HMOX1	4446962	4432912	9606.ENSP00000382805	9606.ENSP00000216117	0	0	0	0	0	0	0	0.529	0.529
TLR8	CEACAM4	4438750	4433190	9606.ENSP00000312082	9606.ENSP00000221954	0	0	0	0	0.525	0	0	0.046	0.527
ACSL1	ACOT7	4449224	4444958	9606.ENSP00000422607	9606.ENSP00000367086	0.07	0	0	0	0.063	0	0	0.501	0.527
CHP1	GAPDH	4440700	4433451	9606.ENSP00000335632	9606.ENSP00000229239	0	0	0	0	0.063	0.463	0	0.136	0.527
HK3	CEACAM4	4436967	4433190	9606.ENSP00000292432	9606.ENSP00000221954	0	0	0	0	0.526	0	0	0	0.526
KLF10	SMAD7	4436633	4435020	9606.ENSP00000285407	9606.ENSP00000262158	0	0	0	0	0.061	0.086	0	0.493	0.526
PTCH1	GAPDH	4440350	4433451	9606.ENSP00000332353	9606.ENSP00000229239	0	0	0	0	0.057	0	0	0.517	0.525
PLBD1	UQCRC1	4433779	4432796	9606.ENSP00000240617	9606.ENSP00000203407	0	0	0	0	0	0	0	0.525	0.525
PKM	MDM2	4439337	4434604	9606.ENSP00000320171	9606.ENSP00000258149	0	0	0	0	0	0.379	0	0.267	0.525
CD300LB	CEACAM4	4446050	4433190	9606.ENSP00000376397	9606.ENSP00000221954	0	0	0	0	0.525	0	0	0	0.525
PIM1	MDM2	4444200	4434604	9606.ENSP00000362608	9606.ENSP00000258149	0	0	0	0	0	0.379	0	0.268	0.525
CISH	TLR2	4448513	4434743	9606.ENSP00000409346	9606.ENSP00000260010	0	0	0	0	0.065	0	0	0.513	0.525
LGALS3BP	USP18	4435139	4432877	9606.ENSP00000262776	9606.ENSP00000215794	0	0	0	0	0.454	0	0	0.163	0.524
MS4A6A	TLR8	4447767	4438750	9606.ENSP00000392770	9606.ENSP00000312082	0	0	0	0	0.524	0	0	0	0.524
CD300LB	CLEC12A	4446050	4441774	9606.ENSP00000376397	9606.ENSP00000347916	0	0	0	0	0.521	0	0	0.047	0.523
ATP2A3	ATP2B4	4442318	4442031	9606.ENSP00000353072	9606.ENSP00000350310	0	0	0.446	0.676	0.064	0.261	0	0.73	0.522
CD163	CD180	4442211	4434486	9606.ENSP00000352071	9606.ENSP00000256447	0	0	0	0	0.102	0	0	0.49	0.522
CLEC12A	CEACAM4	4441774	4433190	9606.ENSP00000347916	9606.ENSP00000221954	0	0	0	0	0.522	0	0	0	0.522
SIGLEC1	HK3	4441119	4436967	9606.ENSP00000341141	9606.ENSP00000292432	0	0	0	0	0.521	0	0	0	0.521
CCL3	CD163	4451253	4442211	9606.ENSP00000477908	9606.ENSP00000352071	0	0	0	0	0.154	0	0	0.457	0.521
CLEC12A	HK3	4441774	4436967	9606.ENSP00000347916	9606.ENSP00000292432	0	0	0	0	0.521	0	0	0	0.521
TLR2	CD180	4434743	4434486	9606.ENSP00000260010	9606.ENSP00000256447	0	0	0	0	0.126	0	0	0.474	0.52
ZFP3	SPARC	4439358	4433520	9606.ENSP00000320347	9606.ENSP00000231061	0	0	0	0	0	0.064	0	0.507	0.518
MST1	MAP1S	4448725	4439754	9606.ENSP00000414287	9606.ENSP00000325313	0	0	0	0	0	0.51	0	0.056	0.517
DTX3L	USP18	4437247	4432877	9606.ENSP00000296161	9606.ENSP00000215794	0	0	0	0	0.437	0	0	0.171	0.514
IDH1	PEPD	4447650	4433882	9606.ENSP00000390265	9606.ENSP00000244137	0	0	0	0	0.063	0	0	0.503	0.514
SESTD1	PFN2	4448782	4433759	9606.ENSP00000415332	9606.ENSP00000239940	0	0	0	0	0	0.514	0	0	0.514
G6PD	SRXN1	4446162	4445626	9606.ENSP00000377192	9606.ENSP00000371388	0	0	0	0	0.219	0	0	0.402	0.513
ALDH2	GAPDH	4434937	4433451	9606.ENSP00000261733	9606.ENSP00000229239	0.052	0	0	0	0.081	0.124	0	0.437	0.513
DOK3	APPL1	4441966	4436771	9606.ENSP00000349727	9606.ENSP00000288266	0	0	0	0	0	0.513	0	0	0.513
DENND6B	KLHDC7B	4447698	4446437	9606.ENSP00000391524	9606.ENSP00000379034	0	0	0	0	0	0	0	0.513	0.513
MGAM	GAPDH	4450229	4433451	9606.ENSP00000447378	9606.ENSP00000229239	0	0	0	0	0	0	0	0.511	0.511
SUMO3	HSF2	4448523	4443102	9606.ENSP00000409666	9606.ENSP00000357440	0	0	0	0	0	0.464	0	0.123	0.51
SNTB1	SDCBP	4446427	4434752	9606.ENSP00000378965	9606.ENSP00000260130	0	0	0	0	0	0	0	0.509	0.509
G6PD	HMOX1	4446162	4432912	9606.ENSP00000377192	9606.ENSP00000216117	0	0	0	0	0.089	0	0	0.482	0.508
MGAM	G6PD	4450229	4446162	9606.ENSP00000447378	9606.ENSP00000377192	0	0	0	0	0.064	0	0	0.495	0.507
CLECL1	CLEC12A	4451794	4441774	9606.ENSP00000483624	9606.ENSP00000347916	0	0	0	0	0.155	0	0	0.441	0.507
CYC1	RPN1	4439104	4437255	9606.ENSP00000317159	9606.ENSP00000296255	0	0	0	0	0.085	0.363	0	0.223	0.507
TBC1D2	RAB10	4451608	4435482	9606.ENSP00000481721	9606.ENSP00000264710	0	0	0	0	0.055	0.163	0	0.426	0.506
NID1	LGALS3BP	4435391	4435139	9606.ENSP00000264187	9606.ENSP00000262776	0	0	0	0	0.062	0.305	0	0.304	0.506
PTCH1	MDM2	4440350	4434604	9606.ENSP00000332353	9606.ENSP00000258149	0	0	0	0	0	0.299	0	0.323	0.505
DDX60	UBE2L6	4446179	4436712	9606.ENSP00000377344	9606.ENSP00000287156	0	0	0	0	0.335	0	0	0.285	0.505
IDH1	ZFP3	4447650	4439358	9606.ENSP00000390265	9606.ENSP00000320347	0	0	0	0	0.049	0	0	0.5	0.504
C10orf128	ITPRIP	4444332	4436273	9606.ENSP00000363268	9606.ENSP00000278071	0	0	0	0	0	0	0	0.503	0.503
TIGIT	CD244	4449009	4443016	9606.ENSP00000419085	9606.ENSP00000357012	0	0	0	0	0.1	0	0	0.47	0.503
HK3	GRN	4436967	4432632	9606.ENSP00000292432	9606.ENSP00000053867	0	0	0	0	0.099	0.411	0	0.137	0.502
PXK	ATP1B3	4441836	4436673	9606.ENSP00000348472	9606.ENSP00000286371	0	0	0	0	0	0	0	0.501	0.501
PKM	RPN1	4439337	4437255	9606.ENSP00000320171	9606.ENSP00000296255	0	0	0	0	0.119	0.439	0	0.07	0.5
RAC1	MYO1E	4441834	4436770	9606.ENSP00000348461	9606.ENSP00000288235	0	0	0	0	0.086	0.288	0	0.293	0.5
CAT	PCK2	4433793	4432982	9606.ENSP00000241052	9606.ENSP00000216780	0	0	0	0	0.063	0	0	0.488	0.499
EPHB2	SAMD9L	4444426	4439831	9606.ENSP00000363763	9606.ENSP00000326247	0	0	0	0	0	0	0	0.5	0.499
CDC42	MYO1E	4446990	4436770	9606.ENSP00000383118	9606.ENSP00000288235	0	0	0	0	0.086	0.169	0	0.392	0.498
TNFSF12	TNFRSF10A	4437035	4433143	9606.ENSP00000293825	9606.ENSP00000221132	0	0	0	0	0	0	0	0.498	0.497
ECHDC3	PADI4	4445177	4444564	9606.ENSP00000368517	9606.ENSP00000364597	0	0	0	0	0	0	0	0.496	0.496
GAPDH	NFKBIA	4433451	4432983	9606.ENSP00000229239	9606.ENSP00000216797	0	0	0	0	0	0.126	0	0.447	0.496
CD163	C5AR1	4442211	4441697	9606.ENSP00000352071	9606.ENSP00000347197	0	0	0	0	0.18	0	0	0.411	0.496
UBE3B	PTPN7	4441061	4438473	9606.ENSP00000340596	9606.ENSP00000309116	0	0	0	0	0.061	0.081	0	0.462	0.495
JAK2	TLR2	4445579	4434743	9606.ENSP00000371067	9606.ENSP00000260010	0	0	0	0	0.073	0.123	0	0.427	0.493
IVD	ECHDC3	4448961	4445177	9606.ENSP00000418397	9606.ENSP00000368517	0	0	0	0	0	0	0	0.494	0.493
CD163	LAMP3	4442211	4435622	9606.ENSP00000352071	9606.ENSP00000265598	0	0	0	0	0	0	0	0.491	0.491
CISH	TLR8	4448513	4438750	9606.ENSP00000409346	9606.ENSP00000312082	0	0	0	0	0.076	0	0	0.471	0.49
MGAM	GLUL	4450229	4438369	9606.ENSP00000447378	9606.ENSP00000307900	0	0	0	0	0	0	0	0.49	0.49
LRRFIP2	CEP41	4440891	4433273	9606.ENSP00000338727	9606.ENSP00000223208	0	0	0	0	0	0	0	0.489	0.489
IDH1	MDM2	4447650	4434604	9606.ENSP00000390265	9606.ENSP00000258149	0	0	0	0	0	0	0	0.49	0.489
TIGIT	FCRL3	4449009	4443059	9606.ENSP00000419085	9606.ENSP00000357167	0	0	0	0	0.152	0	0	0.42	0.487
RAB31	APPL1	4450656	4436771	9606.ENSP00000461945	9606.ENSP00000288266	0	0	0	0	0.061	0.268	0	0.314	0.487
SESN1	MDM2	4447812	4434604	9606.ENSP00000393762	9606.ENSP00000258149	0	0	0	0	0.057	0	0	0.478	0.487
CSF2RB	DOK3	4447068	4441966	9606.ENSP00000384053	9606.ENSP00000349727	0	0	0	0	0.346	0	0	0.247	0.487
CLEC12A	SIGLEC1	4441774	4441119	9606.ENSP00000347916	9606.ENSP00000341141	0	0	0	0	0.288	0.123	0	0.243	0.486
ATP5F1	TPM4	4443374	4441502	9606.ENSP00000358737	9606.ENSP00000345230	0	0	0	0	0.063	0.427	0	0.12	0.486
DDX60	EPSTI1	4446179	4439246	9606.ENSP00000377344	9606.ENSP00000318982	0	0	0	0	0.299	0	0	0.298	0.486
ST8SIA1	UGCG	4446490	4444358	9606.ENSP00000379353	9606.ENSP00000363397	0	0	0	0	0	0	0	0.486	0.486
RIN2	PYGL	4434403	4432954	9606.ENSP00000255006	9606.ENSP00000216392	0	0	0	0	0	0	0	0.485	0.485
KCNN4	GAPDH	4435156	4433451	9606.ENSP00000262888	9606.ENSP00000229239	0	0	0	0	0	0.328	0	0.266	0.485
CSF2RB	HK3	4447068	4436967	9606.ENSP00000384053	9606.ENSP00000292432	0	0	0	0	0.461	0	0	0.084	0.485
MAFG	HMOX1	4442042	4432912	9606.ENSP00000350369	9606.ENSP00000216117	0	0	0	0	0.061	0	0	0.473	0.484
CALU	GAPDH	4449856	4433451	9606.ENSP00000438248	9606.ENSP00000229239	0	0	0	0	0.084	0	0	0.459	0.484
CDC42	ZYX	4446990	4439687	9606.ENSP00000383118	9606.ENSP00000324422	0	0	0	0	0	0.1	0	0.45	0.483
ANXA2	CAPG	4441580	4435330	9606.ENSP00000346032	9606.ENSP00000263867	0	0.01	0	0	0.132	0	0	0.428	0.482
MGAM	RAB32	4450229	4442897	9606.ENSP00000447378	9606.ENSP00000356465	0	0	0	0	0.061	0	0	0.47	0.481
SRXN1	BLVRB	4445626	4435245	9606.ENSP00000371388	9606.ENSP00000263368	0	0	0	0	0	0	0	0.48	0.48
SPARC	GAPDH	4433520	4433451	9606.ENSP00000231061	9606.ENSP00000229239	0	0	0	0	0.094	0	0	0.449	0.48
SPATS2L	OTOF	4451684	4436023	9606.ENSP00000482515	9606.ENSP00000272371	0	0	0	0	0	0	0	0.478	0.478
MGAM	VASP	4450229	4433955	9606.ENSP00000447378	9606.ENSP00000245932	0	0	0	0	0	0	0	0.478	0.478
RAC1	GAPDH	4441834	4433451	9606.ENSP00000348461	9606.ENSP00000229239	0	0	0	0	0.097	0.085	0	0.418	0.477
TLR8	CFP	4438750	4434012	9606.ENSP00000312082	9606.ENSP00000247153	0	0	0	0	0.281	0.09	0	0.266	0.477
CLEC12A	TLR2	4441774	4434743	9606.ENSP00000347916	9606.ENSP00000260010	0	0	0	0	0.299	0.06	0	0.268	0.475
PLSCR1	USP18	4441529	4432877	9606.ENSP00000345494	9606.ENSP00000215794	0	0	0	0	0.175	0	0	0.389	0.474
ARAP1	PXK	4446167	4441836	9606.ENSP00000377233	9606.ENSP00000348472	0	0	0	0	0.061	0	0	0.463	0.474
GAPDH	TNFRSF10A	4433451	4433143	9606.ENSP00000229239	9606.ENSP00000221132	0	0	0	0	0	0	0	0.474	0.474
THBS1	GAPDH	4434771	4433451	9606.ENSP00000260356	9606.ENSP00000229239	0	0	0	0	0	0	0	0.473	0.473
PNP	PEPD	4442485	4433882	9606.ENSP00000354532	9606.ENSP00000244137	0.057	0	0	0	0	0	0	0.464	0.473
CD63	CR1	4450237	4442796	9606.ENSP00000447730	9606.ENSP00000356016	0	0	0	0	0	0	0	0.473	0.473
ARHGEF10L	SAMD9L	4442600	4439831	9606.ENSP00000355060	9606.ENSP00000326247	0	0	0	0	0	0	0	0.473	0.473
NMD3	GAR1	4449003	4433378	9606.ENSP00000419004	9606.ENSP00000226796	0	0	0	0	0.46	0	0	0.064	0.472
CR1	CD163	4442796	4442211	9606.ENSP00000356016	9606.ENSP00000352071	0	0	0	0	0.15	0	0	0.404	0.472
RAB31	MGAM	4450656	4450229	9606.ENSP00000461945	9606.ENSP00000447378	0	0	0	0	0	0	0	0.47	0.47
MKI67	GAPDH	4443142	4433451	9606.ENSP00000357643	9606.ENSP00000229239	0	0	0	0	0.083	0	0	0.445	0.47
GSN	ANXA2	4444265	4441580	9606.ENSP00000362924	9606.ENSP00000346032	0	0	0	0	0.077	0	0	0.45	0.47
ACSL1	CLOCK	4449224	4438443	9606.ENSP00000422607	9606.ENSP00000308741	0	0	0	0	0.061	0	0	0.458	0.47
XRCC5	GAPDH	4445991	4433451	9606.ENSP00000375978	9606.ENSP00000229239	0	0	0	0	0.122	0	0	0.419	0.468
CD63	PSMD8	4450237	4432854	9606.ENSP00000447730	9606.ENSP00000215071	0	0	0	0	0.089	0	0	0.439	0.467
CDC42	GNA15	4446990	4435170	9606.ENSP00000383118	9606.ENSP00000262958	0	0	0	0	0	0.315	0	0.253	0.466
CFP	CD93	4434012	4433960	9606.ENSP00000247153	9606.ENSP00000246006	0	0	0	0	0.137	0	0	0.406	0.465
SIGLEC1	TLR2	4441119	4434743	9606.ENSP00000341141	9606.ENSP00000260010	0	0	0	0	0.213	0.09	0	0.314	0.465
CHP1	HMOX1	4440700	4432912	9606.ENSP00000335632	9606.ENSP00000216117	0	0	0	0	0	0.082	0	0.44	0.464
CDC42	HMOX1	4446990	4432912	9606.ENSP00000383118	9606.ENSP00000216117	0	0	0	0	0	0	0	0.463	0.463
MGAM	CFP	4450229	4434012	9606.ENSP00000447378	9606.ENSP00000247153	0	0	0	0	0.098	0	0	0.429	0.462
TK1	GAPDH	4437779	4433451	9606.ENSP00000301634	9606.ENSP00000229239	0	0	0	0	0.157	0	0	0.387	0.461
PKM	PYGL	4439337	4432954	9606.ENSP00000320171	9606.ENSP00000216392	0.07	0	0	0	0.161	0	0	0.365	0.461
SUMO3	ZMIZ1	4448523	4440572	9606.ENSP00000409666	9606.ENSP00000334474	0	0	0	0	0	0.37	0	0.18	0.461
G6PD	PNP	4446162	4442485	9606.ENSP00000377192	9606.ENSP00000354532	0	0	0	0	0.061	0	0	0.45	0.461
CD63	VAMP7	4450237	4435117	9606.ENSP00000447730	9606.ENSP00000262640	0	0	0	0	0	0	0	0.46	0.46
CD244	CLEC12A	4443016	4441774	9606.ENSP00000357012	9606.ENSP00000347916	0	0	0	0	0.42	0	0	0.105	0.459
SIGLEC1	CD93	4441119	4433960	9606.ENSP00000341141	9606.ENSP00000246006	0	0	0	0	0.328	0	0	0.227	0.459
SIGLEC14	TLR2	4442429	4434743	9606.ENSP00000354090	9606.ENSP00000260010	0	0	0	0	0.14	0.1	0	0.357	0.459
CDC42	JAK2	4446990	4445579	9606.ENSP00000383118	9606.ENSP00000371067	0	0	0	0	0.062	0.16	0	0.369	0.459
THBS1	LAMC1	4434771	4434618	9606.ENSP00000260356	9606.ENSP00000258341	0	0	0	0	0.116	0.181	0	0.312	0.458
IVD	GAPDH	4448961	4433451	9606.ENSP00000418397	9606.ENSP00000229239	0	0	0	0	0	0	0	0.457	0.457
NLRX1	TLR8	4447499	4438750	9606.ENSP00000387334	9606.ENSP00000312082	0	0	0	0	0	0	0	0.457	0.457
CCL3	NFKBIA	4451253	4432983	9606.ENSP00000477908	9606.ENSP00000216797	0	0	0	0	0.152	0	0	0.386	0.457
KLHDC7B	CYTH3	4446437	4437360	9606.ENSP00000379034	9606.ENSP00000297044	0	0	0	0	0	0	0	0.456	0.456
GLUL	ENO1	4438369	4433634	9606.ENSP00000307900	9606.ENSP00000234590	0.043	0	0	0	0.055	0.058	0	0.437	0.456
CD163	CCR1	4442211	4437243	9606.ENSP00000352071	9606.ENSP00000296140	0	0	0	0	0.192	0	0	0.354	0.456
GSTP1	ALDH2	4446837	4434937	9606.ENSP00000381607	9606.ENSP00000261733	0	0	0	0	0.063	0	0	0.443	0.455
CISH	TBC1D10B	4448513	4447391	9606.ENSP00000409346	9606.ENSP00000386538	0	0	0	0	0	0.455	0	0	0.455
BTK	CCR1	4451790	4437243	9606.ENSP00000483570	9606.ENSP00000296140	0	0	0	0	0.348	0.072	0	0.172	0.455
SIGLEC1	USP18	4441119	4432877	9606.ENSP00000341141	9606.ENSP00000215794	0	0	0	0	0.098	0	0	0.42	0.454
MAP2K3	SMAD7	4441487	4435020	9606.ENSP00000345083	9606.ENSP00000262158	0	0	0	0	0.062	0.313	0	0.22	0.453
MS4A6A	PLD3	4447767	4447463	9606.ENSP00000392770	9606.ENSP00000387050	0	0	0	0	0.063	0	0	0.44	0.452
VASP	CLTA	4433955	4433816	9606.ENSP00000245932	9606.ENSP00000242285	0	0	0	0	0	0	0	0.451	0.451
GAS7	MYO1E	4448457	4436770	9606.ENSP00000407552	9606.ENSP00000288235	0	0	0	0	0.063	0.3	0	0.23	0.451
FCN1	C5AR1	4443817	4441697	9606.ENSP00000360871	9606.ENSP00000347197	0	0	0	0	0.329	0	0	0.216	0.451
SAMD9L	UBE2L6	4439831	4436712	9606.ENSP00000326247	9606.ENSP00000287156	0	0	0	0	0.33	0	0	0.213	0.45
PDK2	PKM	4449149	4439337	9606.ENSP00000420927	9606.ENSP00000320171	0.047	0	0	0	0.079	0	0	0.424	0.45
TLR2	CAT	4434743	4433793	9606.ENSP00000260010	9606.ENSP00000241052	0	0	0	0	0	0.05	0	0.445	0.45
BTK	CD180	4451790	4434486	9606.ENSP00000483570	9606.ENSP00000256447	0	0	0	0	0.196	0.123	0	0.283	0.45
UBE3B	CAT	4441061	4433793	9606.ENSP00000340596	9606.ENSP00000241052	0	0	0	0	0.061	0	0	0.438	0.449
CDKL5	PLCB1	4445301	4440851	9606.ENSP00000369325	9606.ENSP00000338185	0	0	0	0	0.085	0	0	0.422	0.449
NTSR1	GLUL	4443554	4438369	9606.ENSP00000359532	9606.ENSP00000307900	0	0	0	0	0	0	0	0.448	0.448
CD163	GAPDH	4442211	4433451	9606.ENSP00000352071	9606.ENSP00000229239	0	0	0	0	0	0	0	0.448	0.448
CD300LB	CD244	4446050	4443016	9606.ENSP00000376397	9606.ENSP00000357012	0	0	0	0	0.419	0	0	0.088	0.447
FCN1	CD93	4443817	4433960	9606.ENSP00000360871	9606.ENSP00000246006	0	0	0	0	0.168	0	0	0.361	0.446
GSN	SIGLEC1	4444265	4441119	9606.ENSP00000362924	9606.ENSP00000341141	0	0	0	0	0.097	0	0	0.412	0.446
SUMO3	APIP	4448523	4446451	9606.ENSP00000409666	9606.ENSP00000379133	0	0	0	0	0	0.175	0	0.355	0.445
MPC1	CYC1	4442440	4439104	9606.ENSP00000354223	9606.ENSP00000317159	0	0	0	0	0.416	0	0	0.089	0.445
NLRP12	TLR2	4445949	4434743	9606.ENSP00000375653	9606.ENSP00000260010	0	0	0	0	0.067	0	0	0.429	0.444
CYC1	ATP1B3	4439104	4436673	9606.ENSP00000317159	9606.ENSP00000286371	0	0	0	0	0.071	0.363	0	0.134	0.443
ANXA2	APPL1	4441580	4436771	9606.ENSP00000346032	9606.ENSP00000288266	0	0	0	0	0	0	0	0.442	0.443
BCL2L13	BACH1	4451532	4446962	9606.ENSP00000480836	9606.ENSP00000382805	0	0	0	0	0	0	0	0.443	0.443
NLRX1	PYCARD	4447499	4434024	9606.ENSP00000387334	9606.ENSP00000247470	0	0	0	0	0	0	0	0.443	0.443
TPM4	MYO1E	4441502	4436770	9606.ENSP00000345230	9606.ENSP00000288235	0	0	0	0	0.087	0.19	0	0.305	0.442
SPATS2L	IFI44L	4451684	4443610	9606.ENSP00000482515	9606.ENSP00000359787	0	0	0	0	0.109	0	0	0.4	0.442
MAFG	MAF	4442042	4439893	9606.ENSP00000350369	9606.ENSP00000327048	0	0	0	0.871	0	0.379	0	0.8	0.442
ADRBK2	GNB2	4439138	4438114	9606.ENSP00000317578	9606.ENSP00000305260	0	0	0	0	0.061	0.381	0	0.116	0.441
NLRP12	TLR8	4445949	4438750	9606.ENSP00000375653	9606.ENSP00000312082	0	0	0	0	0.077	0	0	0.42	0.441
RAB31	TBC1D10B	4450656	4447391	9606.ENSP00000461945	9606.ENSP00000386538	0	0	0	0	0.054	0.132	0	0.373	0.44
GAPDH	UQCRC1	4433451	4432796	9606.ENSP00000229239	9606.ENSP00000203407	0	0	0	0	0.259	0	0	0.274	0.44
C10orf128	TMEM144	4444332	4437303	9606.ENSP00000363268	9606.ENSP00000296529	0	0	0	0	0	0	0	0.439	0.439
ATP5F1	ATP1B3	4443374	4436673	9606.ENSP00000358737	9606.ENSP00000286371	0	0	0	0	0.09	0.363	0	0.109	0.438
TLR8	NFKBIA	4438750	4432983	9606.ENSP00000312082	9606.ENSP00000216797	0	0	0	0	0.072	0.07	0	0.399	0.436
GSTP1	ENO1	4446837	4433634	9606.ENSP00000381607	9606.ENSP00000234590	0	0	0	0	0.116	0.058	0	0.377	0.436
CNPY3	TLR2	4444037	4434743	9606.ENSP00000361926	9606.ENSP00000260010	0	0	0	0	0	0.063	0	0.423	0.436
MGAM	SGPP1	4450229	4434018	9606.ENSP00000447378	9606.ENSP00000247225	0	0	0	0	0	0	0	0.435	0.435
CSF2RB	CD300LB	4447068	4446050	9606.ENSP00000384053	9606.ENSP00000376397	0	0	0	0	0.425	0	0	0.056	0.434
CSF2RB	C5AR1	4447068	4441697	9606.ENSP00000384053	9606.ENSP00000347197	0	0	0	0	0.413	0	0	0.074	0.434
SIGLEC1	CCR1	4441119	4437243	9606.ENSP00000341141	9606.ENSP00000296140	0	0	0	0	0.331	0	0	0.187	0.433
HSF2	CAT	4443102	4433793	9606.ENSP00000357440	9606.ENSP00000241052	0	0	0	0	0.055	0	0	0.423	0.431
ANXA2	PKM	4441580	4439337	9606.ENSP00000346032	9606.ENSP00000320171	0	0	0	0	0.107	0	0	0.39	0.431
BTK	CCL3	4451790	4451253	9606.ENSP00000483570	9606.ENSP00000477908	0	0	0	0	0.192	0	0	0.324	0.43
CD300LB	TLR2	4446050	4434743	9606.ENSP00000376397	9606.ENSP00000260010	0	0	0	0	0.339	0	0	0.173	0.43
ECHDC3	SPPL2A	4445177	4434962	9606.ENSP00000368517	9606.ENSP00000261854	0	0	0	0	0	0	0	0.43	0.43
JAK2	PIM1	4445579	4444200	9606.ENSP00000371067	9606.ENSP00000362608	0	0	0	0	0.062	0.135	0	0.354	0.43
CR1	TLR8	4442796	4438750	9606.ENSP00000356016	9606.ENSP00000312082	0	0	0	0	0.237	0.06	0	0.268	0.429
CISH	USP18	4448513	4432877	9606.ENSP00000409346	9606.ENSP00000215794	0	0	0	0	0.061	0	0	0.416	0.428
BPI	TLR2	4435150	4434743	9606.ENSP00000262865	9606.ENSP00000260010	0	0	0	0	0.088	0	0	0.399	0.428
FCN1	TLR8	4443817	4438750	9606.ENSP00000360871	9606.ENSP00000312082	0	0	0	0	0.37	0.056	0	0.116	0.428
BTK	TNFRSF10A	4451790	4433143	9606.ENSP00000483570	9606.ENSP00000221132	0	0	0	0	0	0.379	0	0.116	0.427
XRCC5	MCPH1	4445991	4441291	9606.ENSP00000375978	9606.ENSP00000342924	0	0	0	0	0.062	0	0	0.414	0.427
CD63	ENO1	4450237	4433634	9606.ENSP00000447730	9606.ENSP00000234590	0	0	0	0	0.106	0	0	0.385	0.427
GNB2	UQCRC1	4438114	4432796	9606.ENSP00000305260	9606.ENSP00000203407	0	0	0	0	0.121	0	0	0.375	0.427
PKM	CAT	4439337	4433793	9606.ENSP00000320171	9606.ENSP00000241052	0	0	0	0	0.063	0.053	0	0.405	0.426
TLR2	CFP	4434743	4434012	9606.ENSP00000260010	9606.ENSP00000247153	0	0	0	0	0.179	0.09	0	0.293	0.425
RTN3	UGCG	4444951	4444358	9606.ENSP00000367050	9606.ENSP00000363397	0	0	0	0	0	0.379	0	0.112	0.425
GLUL	PCK2	4438369	4432982	9606.ENSP00000307900	9606.ENSP00000216780	0	0	0	0	0.063	0	0	0.411	0.425
ZNF398	NEK6	4449118	4444221	9606.ENSP00000420418	9606.ENSP00000362702	0	0	0	0	0	0.05	0	0.419	0.424
CACNA1I	KCNN4	4447193	4435156	9606.ENSP00000385019	9606.ENSP00000262888	0	0	0	0	0.061	0	0	0.412	0.424
BTK	HMOX1	4451790	4432912	9606.ENSP00000483570	9606.ENSP00000216117	0	0	0	0	0	0	0	0.424	0.424
MAF	CHMP4B	4439893	4433017	9606.ENSP00000327048	9606.ENSP00000217402	0	0	0	0	0	0	0	0.425	0.424
NLRX1	TLR2	4447499	4434743	9606.ENSP00000387334	9606.ENSP00000260010	0	0	0	0	0.057	0	0	0.414	0.423
CR1	SIGLEC1	4442796	4441119	9606.ENSP00000356016	9606.ENSP00000341141	0	0	0	0	0.116	0.123	0	0.314	0.423
RAC1	VASP	4441834	4433955	9606.ENSP00000348461	9606.ENSP00000245932	0	0	0	0	0.061	0.064	0	0.395	0.422
SESN1	ULK2	4447812	4446421	9606.ENSP00000393762	9606.ENSP00000378914	0	0	0	0	0.062	0.134	0	0.345	0.422
CDC42	NEK6	4446990	4444221	9606.ENSP00000383118	9606.ENSP00000362702	0	0	0	0	0.053	0.371	0	0.106	0.422
FCN1	CR1	4443817	4442796	9606.ENSP00000360871	9606.ENSP00000356016	0	0	0	0	0.213	0.157	0	0.199	0.422
PNP	NPL	4442485	4434617	9606.ENSP00000354532	9606.ENSP00000258317	0.081	0	0	0	0	0	0	0.396	0.421
RAC1	PKM	4441834	4439337	9606.ENSP00000348461	9606.ENSP00000320171	0.044	0	0	0	0	0.413	0	0.05	0.42
CISH	GAPDH	4448513	4433451	9606.ENSP00000409346	9606.ENSP00000229239	0	0	0	0	0	0	0	0.421	0.42
PHOSPHO1	ANXA2	4448433	4441580	9606.ENSP00000406909	9606.ENSP00000346032	0	0	0	0	0	0	0	0.421	0.42
MAF	GAPDH	4439893	4433451	9606.ENSP00000327048	9606.ENSP00000229239	0	0	0	0	0	0	0	0.42	0.42
NPL	EMP1	4434617	4434519	9606.ENSP00000258317	9606.ENSP00000256951	0	0	0	0	0	0	0	0.421	0.42
SERPINH1	HELQ	4449706	4437157	9606.ENSP00000434412	9606.ENSP00000295488	0	0	0	0	0.064	0	0	0.405	0.419
PKM	RAB10	4439337	4435482	9606.ENSP00000320171	9606.ENSP00000264710	0	0	0	0	0.072	0.363	0	0.096	0.419
CDC42	VAMP7	4446990	4435117	9606.ENSP00000383118	9606.ENSP00000262640	0	0	0	0	0.073	0.157	0	0.315	0.418
CR1	TLR2	4442796	4434743	9606.ENSP00000356016	9606.ENSP00000260010	0	0	0	0	0.118	0.06	0	0.355	0.418
BCAP29	RPN1	4445162	4437255	9606.ENSP00000368414	9606.ENSP00000296255	0	0	0	0	0	0.419	0	0	0.418
CDC42	TLR2	4446990	4434743	9606.ENSP00000383118	9606.ENSP00000260010	0	0	0	0	0.062	0.126	0	0.347	0.417
CD244	TLR8	4443016	4438750	9606.ENSP00000357012	9606.ENSP00000312082	0	0	0	0	0.346	0	0	0.146	0.417
ZYX	PFN2	4439687	4433759	9606.ENSP00000324422	9606.ENSP00000239940	0	0	0	0	0	0	0	0.416	0.416
MAFG	UBALD2	4442042	4440245	9606.ENSP00000350369	9606.ENSP00000331298	0	0	0	0	0.065	0	0	0.402	0.416
KCTD11	PYGL	4440015	4432954	9606.ENSP00000328352	9606.ENSP00000216392	0	0	0	0	0	0	0	0.415	0.415
PTCH1	SLC39A6	4440350	4435868	9606.ENSP00000332353	9606.ENSP00000269187	0	0	0	0	0	0	0	0.414	0.414
FCN1	TLR2	4443817	4434743	9606.ENSP00000360871	9606.ENSP00000260010	0	0	0	0	0.277	0.056	0	0.21	0.414
LAMC1	SPARC	4434618	4433520	9606.ENSP00000258341	9606.ENSP00000231061	0	0	0	0	0.155	0	0	0.334	0.414
SAMD9L	DTX3L	4439831	4437247	9606.ENSP00000326247	9606.ENSP00000296161	0	0	0	0	0.323	0	0	0.17	0.414
HIBADH	UQCRC1	4435600	4432796	9606.ENSP00000265395	9606.ENSP00000203407	0	0	0	0	0.124	0	0	0.357	0.413
UBE3B	GAPDH	4441061	4433451	9606.ENSP00000340596	9606.ENSP00000229239	0	0	0	0	0	0.116	0	0.364	0.413
CTNNA1	NFKBIA	4438066	4432983	9606.ENSP00000304669	9606.ENSP00000216797	0	0	0	0	0.062	0.294	0	0.185	0.413
TLR2	CD93	4434743	4433960	9606.ENSP00000260010	9606.ENSP00000246006	0	0	0	0	0.215	0	0	0.284	0.413
MYO1E	RAB10	4436770	4435482	9606.ENSP00000288235	9606.ENSP00000264710	0	0	0	0	0	0.175	0	0.318	0.413
PADI4	CD244	4444564	4443016	9606.ENSP00000364597	9606.ENSP00000357012	0	0	0	0	0.135	0	0	0.349	0.412
PEPD	ENO1	4433882	4433634	9606.ENSP00000244137	9606.ENSP00000234590	0.06	0	0	0	0.137	0	0	0.333	0.412
ALDH2	ENO1	4434937	4433634	9606.ENSP00000261733	9606.ENSP00000234590	0	0	0	0	0.113	0.163	0	0.271	0.412
PDK2	GAPDH	4449149	4433451	9606.ENSP00000420927	9606.ENSP00000229239	0	0	0	0	0.053	0.154	0	0.324	0.411
TLR8	CD93	4438750	4433960	9606.ENSP00000312082	9606.ENSP00000246006	0	0	0	0	0.337	0	0	0.149	0.411
PIAS2	JAK2	4450783	4445579	9606.ENSP00000465676	9606.ENSP00000371067	0	0	0	0	0.061	0.185	0	0.291	0.41
JAK2	TLR8	4445579	4438750	9606.ENSP00000371067	9606.ENSP00000312082	0	0	0	0	0.088	0.123	0	0.322	0.41
SMAD7	THBS1	4435020	4434771	9606.ENSP00000262158	9606.ENSP00000260356	0	0	0	0	0	0	0	0.409	0.409
TBC1D10B	ZYX	4447391	4439687	9606.ENSP00000386538	9606.ENSP00000324422	0	0	0	0	0.052	0.403	0	0	0.409
BLOC1S2	ATP5F1	4443519	4443374	9606.ENSP00000359398	9606.ENSP00000358737	0	0	0	0	0.108	0	0	0.364	0.409
CYC1	GAPDH	4439104	4433451	9606.ENSP00000317159	9606.ENSP00000229239	0	0	0	0	0.212	0	0	0.28	0.408
CD163	IRF5	4442211	4441969	9606.ENSP00000352071	9606.ENSP00000349770	0	0	0	0	0.09	0	0	0.376	0.408
GSTP1	THBS1	4446837	4434771	9606.ENSP00000381607	9606.ENSP00000260356	0	0	0	0	0	0	0	0.409	0.408
SPATS2L	PLSCR1	4451684	4441529	9606.ENSP00000482515	9606.ENSP00000345494	0	0	0	0	0.089	0	0	0.376	0.408
MYB	GAPDH	4441013	4433451	9606.ENSP00000339992	9606.ENSP00000229239	0	0	0	0	0.062	0	0	0.394	0.408
DDX60	SPPL2A	4446179	4434962	9606.ENSP00000377344	9606.ENSP00000261854	0	0	0	0	0.062	0	0	0.393	0.407
JAK2	MDM2	4445579	4434604	9606.ENSP00000371067	9606.ENSP00000258149	0	0	0	0	0.062	0.05	0	0.387	0.406
CCR1	GAPDH	4437243	4433451	9606.ENSP00000296140	9606.ENSP00000229239	0	0	0	0	0	0	0	0.405	0.405
MKI67	FANCD2	4443142	4436734	9606.ENSP00000357643	9606.ENSP00000287647	0	0	0	0	0.337	0	0	0.138	0.405
GSN	LRRFIP2	4444265	4440891	9606.ENSP00000362924	9606.ENSP00000338727	0	0	0	0	0	0.185	0	0.299	0.404
GSN	GAPDH	4444265	4433451	9606.ENSP00000362924	9606.ENSP00000229239	0	0	0	0	0.05	0	0	0.399	0.404
SRXN1	GAPDH	4445626	4433451	9606.ENSP00000371388	9606.ENSP00000229239	0	0	0	0	0.111	0	0	0.358	0.404
ARHGEF10L	CAMKK2	4442600	4438818	9606.ENSP00000355060	9606.ENSP00000312741	0	0	0	0	0.055	0	0	0.395	0.403
LRRK1	RBP7	4445812	4437074	9606.ENSP00000373600	9606.ENSP00000294435	0	0	0	0	0	0	0	0.402	0.402
BCKDK	HIBADH	4446353	4435600	9606.ENSP00000378405	9606.ENSP00000265395	0	0	0	0	0.144	0	0	0.33	0.402
PIM1	PEPD	4444200	4433882	9606.ENSP00000362608	9606.ENSP00000244137	0	0	0	0	0.062	0	0	0.389	0.402
LOXHD1	CEP41	4437680	4433273	9606.ENSP00000300591	9606.ENSP00000223208	0	0	0	0	0	0	0	0.402	0.402
MAP3K11	PYGL	4438523	4432954	9606.ENSP00000309597	9606.ENSP00000216392	0.043	0	0	0	0.061	0.05	0	0.382	0.402
RAC1	GNA15	4441834	4435170	9606.ENSP00000348461	9606.ENSP00000262958	0	0	0	0	0	0.315	0	0.161	0.401
