# Supplementary material for: Epitranscriptomic N4-Acetylcytidine Profiling in CD4+ T Cells of Systemic Lupus Erythematosus
Source: Front Cell Dev Biol. 2020 Aug 28;8:842. doi: 10.3389/fcell.2020.00842 (PMC7483482; doi:10.3389/fcell.2020.00842)
Supplement: TABLE S5 — Twenty-six specific genes correlated with autoimmune diseases. [file Table_5.XLS]

## Sheet: Table S5
Supplementary Table 5. Twenty-six specific genes correlated with autoimmune diseases.
USP18
DDX60
RGL1
MDM2
CISH
CD180
ADAM15
C9orf72
GPX1
JAK2
TBC1D2
PYGL
ALDH2
CLEC12A
BPI
CD63
PXK
CSF2RB
GSTP1
BST1
LAMP3
TLR8
ENO1
CD163
CCR1
KLHDC7B

## Sheet: Gene Ontology
Category		Term	Count	%	PValue	Genes	List Total	Pop Hits	Pop Total	Fold Enrichment	Bonferroni	Benjamini	FDR
GOTERM_BP_DIRECT	GO:0045087	innate immune response	5	19.2308	0.00300059	DDX60, JAK2, TLR8, CD180, ADAM15	25	430	16792	7.81023	0.631271	0.631271	3.99572
GOTERM_BP_DIRECT	GO:0043154	negative regulation of cysteine-type endopeptidase activity involved in apoptotic process	3	11.5385	0.00433226	GPX1, LAMP3, MDM2	25	69	16792	29.2035	0.763412	0.513596	5.7212
GOTERM_BP_DIRECT	GO:0033194	response to hydroperoxide	2	7.69231	0.00996374	GPX1, JAK2	25	7	16792	191.909	0.964011	0.669842	12.7053
GOTERM_BP_DIRECT	GO:0009615	response to virus	3	11.5385	0.0106833	DDX60, TLR8, ENO1	25	110	16792	18.3185	0.971729	0.589952	13.5622
GOTERM_BP_DIRECT	GO:0019221	cytokine-mediated signaling pathway	3	11.5385	0.0149002	CCR1, JAK2, CISH	25	131	16792	15.382	0.993154	0.630948	18.43
GOTERM_BP_DIRECT	GO:0006954	inflammatory response	4	15.3846	0.0162446	CCR1, PXK, TLR8, CD180	25	379	16792	7.08897	0.99565	0.595962	19.9276
GOTERM_BP_DIRECT	GO:0008631	intrinsic apoptotic signaling pathway in response to oxidative stress	2	7.69231	0.0212344	GPX1, JAK2	25	15	16792	89.5573	0.999196	0.63867	25.2664
GOTERM_BP_DIRECT	GO:1904707	positive regulation of vascular smooth muscle cell proliferation	2	7.69231	0.0212344	MDM2, JAK2	25	15	16792	89.5573	0.999196	0.63867	25.2664
GOTERM_BP_DIRECT	GO:0002224	toll-like receptor signaling pathway	2	7.69231	0.0379101	TLR8, CD180	25	27	16792	49.7541	0.999997	0.798882	40.8102
GOTERM_BP_DIRECT	GO:0046677	response to antibiotic	2	7.69231	0.0447776	MDM2, JAK2	25	32	16792	41.98	1	0.815466	46.2931
GOTERM_BP_DIRECT	GO:0043547	positive regulation of GTPase activity	4	15.3846	0.0453936	CSF2RB, JAK2, RGL1, TBC1D2	25	565	16792	4.75526	1	0.786121	46.7612
GOTERM_BP_DIRECT	GO:0032720	negative regulation of tumor necrosis factor production	2	7.69231	0.0529567	BPI, GSTP1	25	38	16792	35.3516	1	0.806447	52.2082
GOTERM_BP_DIRECT	GO:0000302	response to reactive oxygen species	2	7.69231	0.0543133	GPX1, GSTP1	25	39	16792	34.4451	1	0.786692	53.1289
GOTERM_BP_DIRECT	GO:0006749	glutathione metabolic process	2	7.69231	0.0770931	GPX1, GSTP1	25	56	16792	23.9886	1	0.87112	66.3323
GOTERM_BP_DIRECT	GO:0016567	protein ubiquitination	3	11.5385	0.0924447	MDM2, KLHDC7B, CISH	25	359	16792	5.61292	1	0.899772	73.1859
GOTERM_BP_DIRECT	GO:0098869	cellular oxidant detoxification	2	7.69231	0.0954572	GPX1, GSTP1	25	70	16792	19.1909	1	0.89145	74.3688
Category		Term	Count	%	PValue	Genes	List Total	Pop Hits	Pop Total	Fold Enrichment	Bonferroni	Benjamini	FDR
GOTERM_CC_DIRECT	GO:0005886	plasma membrane	14	53.8462	0.00126598	BST1, CCR1, PXK, CD63, CISH, CD163, LAMP3, CLEC12A, PYGL, MDM2, CSF2RB, GSTP1, ADAM15, ENO1	26	4121	18224	2.3812	0.080208	0.080208	1.28686
GOTERM_CC_DIRECT	GO:0031904	endosome lumen	2	7.69231	0.014991	JAK2, CD63	26	11	18224	127.441	0.630977	0.392528	14.31
GOTERM_CC_DIRECT	GO:0070062	extracellular exosome	9	34.6154	0.029565	GPX1, BPI, PYGL, BST1, ALDH2, CD63, GSTP1, ADAM15, ENO1	26	2811	18224	2.24415	0.86203	0.483272	26.4234
GOTERM_CC_DIRECT	GO:0005887	integral component of plasma membrane	6	23.0769	0.0403558	BPI, CCR1, CSF2RB, CD63, CD180, CD163	26	1415	18224	2.97211	0.934041	0.49322	34.3722
GOTERM_CC_DIRECT	GO:0005829	cytosol	9	34.6154	0.0694557	GPX1, USP18, PYGL, MDM2, JAK2, GSTP1, CISH, RGL1, ENO1	26	3315	18224	1.90296	0.991357	0.61334	52.0978
GOTERM_CC_DIRECT	GO:0030666	endocytic vesicle membrane	2	7.69231	0.086767	MDM2, CD163	26	66	18224	21.2401	0.997497	0.631534	60.466
Category		Term	Count	%	PValue	Genes	List Total	Pop Hits	Pop Total	Fold Enrichment	Bonferroni	Benjamini	FDR
GOTERM_MF_DIRECT	GO:0008144	drug binding	3	11.5385	0.00517776	PYGL, GSTP1, TLR8	25	76	16881	26.6542	0.395617	0.395617	5.56784
GOTERM_MF_DIRECT	GO:0004602	glutathione peroxidase activity	2	7.69231	0.0294526	GPX1, GSTP1	25	21	16881	64.3086	0.944967	0.765408	28.1012
GOTERM_MF_DIRECT	GO:0004872	receptor activity	3	11.5385	0.0377106	CSF2RB, TLR8, CD180	25	217	16881	9.33512	0.975976	0.711453	34.5714
GOTERM_MF_DIRECT	GO:0003727	single-stranded RNA binding	2	7.69231	0.0594153	DDX60, TLR8	25	43	16881	31.4065	0.997372	0.773588	49.1339
GOTERM_MF_DIRECT	GO:0003725	double-stranded RNA binding	2	7.69231	0.0832689	DDX60, TLR8	25	61	16881	22.139	0.999782	0.814863	61.6897
