# Supplementary material for: Epitranscriptomic N4-Acetylcytidine Profiling in CD4+ T Cells of Systemic Lupus Erythematosus
Source: Front Cell Dev Biol. 2020 Aug 28;8:842. doi: 10.3389/fcell.2020.00842 (PMC7483482; doi:10.3389/fcell.2020.00842)
Supplement: TABLE S6 — Most relevant networks for 26 autoimmune diseases related genes analyses. [file Table_6.XLS]

## Sheet: Sheet2
Supplementary Table 6. Most relevant networks for 26 antoimmune diseases related genes analyses.
No	Network name	Processes	Size	Target	p‑Value	zScore	gScore
1	GPX1, RGL1, USP18, c‑Myc, POLD cat (p125)	nuclear‑transcribed mRNA catabolic process, nonsense‑mediated decay (29.8%), translational initiation (29.8%), SRP‑dependent cotranslational protein targeting to membrane (25.5%), cotranslational protein targeting to membrane (25.5%), nuclear‑transcribed mRNA catabolic process (29.8%)	50	7	6.56e‑20	82.79	82.79
2	ENO1, CD63, CISH, CSF2RB, c‑Src	response to oxygen‑containing compound (60.0%), cellular cation homeostasis (40.0%), cellular calcium ion homeostasis (36.0%), cellular ion homeostasis (40.0%), calcium ion homeostasis (36.0%)	50	6	8.72e‑17	70.95	70.95
3	ALDH2, JAK2, ARHGAP9, MDM2, LAMP3	positive regulation of gene expression (68.3%), response to toxic substance (48.8%), positive regulation of macromolecule metabolic process (78.0%), positive regulation of macromolecule biosynthetic process (63.4%), regulation of apoptotic process (61.0%)	50	5	4.28e‑14	63.76	63.76
